# Supplementary material for: Differential levels of IFNα subtypes in autoimmunity and viral infection
Source: Cytokine. Author manuscript; Available in PMC 2023 Aug 9. (PMC7614897; doi:10.1016/j.cyto.2021.155533)
Supplement: Table S1 [file EMS182765-supplement-Table_S1.xls]

## Sheet: Table S1
	Table S1 : Patient data sets
				- : Not determined
				na : Not available
	Patient_id	Cohort	Origin	Short diagnosis	Gender	Age	IFNa17 (fg/mL)	IFNa2c (fg/mL)	IFNa17/IFNa2c	ISG Score	IFN activity (UI/ml)	anti-IFNa (AU)	Anti-IFNa (1,2,8,21)	Anti-IFNa (4,5,6,7)
	1	CTD	LEAP Cohort	UCTD	F	55	3.23944	125491	2.5814e-05	0.789	2	-	0.715416	0.499704
	2	CTD	LEAP Cohort	UCTD	F	43	0.533318	115.602	0.00461341	0.153	-	-	-	-
	3	CTD	LEAP Cohort	UCTD	F	30	2.24573	0.138714	16.1896	1.064	2	-	0.511633	0.499082
	4	CTD	LEAP Cohort	UCTD	F	35	7.55632	0.138714	54.474	0.995	2	-	0.716873	0.505022
	5	CTD	LEAP Cohort	UCTD	F	61	0.117449	0.138714	0.846697	0.241	-	-	-	-
	6	CTD	LEAP Cohort	UCTD	F	27	21.4993	683.59	0.0314506	12.578	2	-	0.474233	0.389124
	7	CTD	LEAP Cohort	UCTD	F	41	26.3473	72.5981	0.36292	0.29	2	-	0.605392	0.708306
	8	CTD	LEAP Cohort	UCTD	F	49	0.00621042	58013.7	1.07051e-07	0.176	2	-	0.608086	0.565074
	9	CTD	LEAP Cohort	UCTD	F	29	0.00621042	6.35988	0.0009765	0.302	2	-	0.625868	0.460462
	10	CTD	LEAP Cohort	MCTD	F	51	90.3761	75.7752	1.19269	5.676	-	-	-	-
	11	CTD	LEAP Cohort	MCTD	F	32	128.428	220.755	0.581766	20.922	2	-	0.713789	0.470415
	12	CTD	LEAP Cohort	UCTD	F	61	0.787664	0.138714	5.67832	0.136	2	-	0.491396	0.49239
	13	CTD	LEAP Cohort	UCTD	F	26	123.237	185.05	0.665969	10.772	-	-	-	-
	14	CTD	LEAP Cohort	MCTD	F	49	3.47775	0.279322	12.4507	1.571	2	-	0.542004	0.391859
	15	CTD	LEAP Cohort	UCTD	M	71	1.30164	101964	1.27656e-05	0.837	2	-	0.802454	0.912976
	16	CTD	LEAP Cohort	MCTD	F	47	41.6059	0.138714	299.939	0.617	6	-	150.841	118.89
	17	CTD	LEAP Cohort	MCTD	M	50	13.3091	5.42632	2.4527	3.732	-	-	-	-
	18	CTD	LEAP Cohort	UCTD	F	28	0.0457737	3.2389	0.0141325	0.269	2	-	0.63753	0.374898
	19	CTD	LEAP Cohort	UCTD	F	48	0.0316513	86.9871	0.000363862	0.158	3	-	3.50734	2.78399
	20	CTD	LEAP Cohort	UCTD	F	60	0.0500325	1.06436	0.0470073	0.299	2	-	0.484691	0.486987
	21	CTD	LEAP Cohort	UCTD	F	53	0.00913968	205.427	4.44911e-05	0.281	-	-	0.983922	0.552656
	22	CTD	LEAP Cohort	UCTD	F	40	0.361229	505.66	0.000714372	0.314	2	-	0.701845	0.548523
	23	CTD	LEAP Cohort	UCTD	F	49	0.474796	10847.8	4.37688e-05	0.439	3	-	0.366859	0.359357
	24	CTD	LEAP Cohort	UCTD	F	34	0.117101	9.32617	0.0125562	0.234	3	-	0.325781	0.265274
	25	CTD	LEAP Cohort	UCTD	F	31	0.093989	1.77046	0.0530872	0.12	3	-	0.411408	0.503113
	26	CTD	LEAP Cohort	UCTD	F	51	373.678	3869.24	0.0965766	15.818	2	-	5.24564	3.62094
	27	CTD	LEAP Cohort	UCTD	F	52	1.27238	0.138714	9.17268	0.746	2	-	0.302293	0.412386
	28	CTD	LEAP Cohort	UCTD	F	41	0.840963	0.796657	1.05561	0.187	-	-	-	-
	29	CTD	LEAP Cohort	UCTD	F	63	2.06809	449.49	0.00460097	0.762	-	-	-	-
	30	CTD	LEAP Cohort	UCTD	F	53	0.529998	363.577	0.00145773	0.323	-	-	-	-
	31	CTD	LEAP Cohort	UCTD	F	57	0.00621042	23.9691	0.000259102	0.209	2	-	0.449127	0.629369
	32	CTD	LEAP Cohort	UCTD	F	41	0.303628	20039.6	1.51514e-05	0.397	2	-	1.23907	1.41852
	33	CTD	LEAP Cohort	MCTD	M	69	31.0003	46.0327	0.673442	10.836	2	-	0.840598	0.580564
	34	CTD	Rodero et al. (2017)	CTD	F	44	501.499	415.775	1.20618	-	-	-	-	-
	35	CTD	Rodero et al. (2017)	CTD	F	30	292.396	222.418	1.31463	-	-	-	-	-
	36	CTD	Rodero et al. (2017)	CTD	F	40	111.11	121.604	0.913702	-	-	-	-	-
	37	CTD	Rodero et al. (2017)	CTD	F	35	267.967	190.163	1.40914	-	-	-	-	-
	38	CTD	Rodero et al. (2017)	CTD	F	29	1657.47	2940.66	0.563638	-	-	-	-	-
	39	CTD	Rodero et al. (2017)	CTD	F	62	3.0995	0.71644	4.32624	-	-	-	-	-
	40	CTD	Rodero et al. (2017)	CTD	F	49	328.931	4.71727	69.7292	-	-	-	-	-
	41	CTD	Rodero et al. (2017)	CTD	F	32	0.135436	3.20155	0.0423032	-	-	-	-	-
	42	CTD	Rodero et al. (2017)	CTD	F	58	236.833	279.749	0.84659	-	-	-	-	-
	43	CTD	Rodero et al. (2017)	CTD	F	23	0.107669	0.71644	0.150283	-	-	-	-	-
	44	CTD	Rodero et al. (2017)	CTD	M	17	67.6201	31.3867	2.15442	-	-	-	-	-
	45	CTD	Rodero et al. (2017)	CTD	F	62	12.1072	55.059	0.219895	-	-	-	-	-
	46	CTD	Rodero et al. (2017)	CTD	F	51	75.1476	21.7487	3.45527	-	-	-	-	-
	47	CTD	Rodero et al. (2017)	CTD	F	52	0.201137	2.60627	0.0771742	-	-	-	-	-
	48	CTD	Rodero et al. (2017)	CTD	F	47	13.2274	548.949	0.0240959	-	-	-	-	-
	49	CTD	Rodero et al. (2017)	CTD	F	45	1.81953	1.46199	1.24455	-	-	-	-	-
	50	CTD	Rodero et al. (2017)	CTD	F	30	1035.89	1035.08	1.00079	-	-	-	-	-
	51	CTD	Rodero et al. (2017)	CTD	F	51	2044.52	3401.32	0.601097	-	-	-	-	-
	52	CTD	Rodero et al. (2017)	CTD	F	55	0.299712	2.51923	0.11897	-	-	-	-	-
	53	pSS	LEAP Cohort	pSS	F	61	1.11674	37387.4	2.98695e-05	0.538	2	-	0.798568	0.693028
	54	pSS	LEAP Cohort	pSS	F	57	0.860596	0.365697	2.3533	0.272	-	-	-	-
	55	pSS	LEAP Cohort	pSS	F	58	13.1352	2236.47	0.00587317	3.426	-	-	-	-
	56	pSS	LEAP Cohort	pSS	F	54	10.6405	756.077	0.0140733	5.485	2	-	1.20216	1.13524
	57	pSS	LEAP Cohort	pSS	F	48	13.3543	5868.71	0.00227551	2.664	-	-	-	-
	58	pSS	LEAP Cohort	pSS	F	33	263.827	710.489	0.371332	16.473	2	-	0.446662	0.303303
	59	pSS	LEAP Cohort	pSS	F	49	52.4056	67.7957	0.772993	10.774	-	-	-	-
	60	pSS	LEAP Cohort	pSS	F	58	12.5184	200000	6.25921e-05	3.558	2	-	0.583838	0.896734
	61	pSS	LEAP Cohort	pSS	F	37	66.0637	4010.88	0.0164711	18.633	2	-	0.487654	0.489745
	62	pSS	LEAP Cohort	pSS	F	46	0.0322011	491.332	6.55384e-05	0.386	2	-	0.448406	0.436345
	63	pSS	LEAP Cohort	pSS	F	55	0.0094973	0.365697	0.0259704	0.245	2	-	3.44618	3.05348
	64	pSS	LEAP Cohort	pSS	F	62	268.111	106389	0.0025201	11.122	-	-	-	-
	65	pSS	ASSESS Cohort	pSS	F	59	6.44473	1.58228	4.07306	8.00198	-	-	-	-
	66	pSS	ASSESS Cohort	pSS	F	74	0.101461	1.06302	0.0954468	6.19283	-	-	-	-
	67	pSS	ASSESS Cohort	pSS	F	56	62.0518	18.1765	3.41385	-	-	-	-	-
	68	pSS	ASSESS Cohort	pSS	F	68	34.9734	16.7145	2.0924	8.73822	-	-	-	-
	69	pSS	ASSESS Cohort	pSS	F	41	95.118	19.8497	4.79192	-	-	-	-	-
	70	pSS	ASSESS Cohort	pSS	F	74	30.2268	0.365697	82.6553	6.53723	-	-	-	-
	71	pSS	ASSESS Cohort	pSS	F	42	52.5294	0.365697	143.642	8.5896	-	-	-	-
	72	pSS	ASSESS Cohort	pSS	F	75	0.118343	0.365697	0.323608	5.37172	-	-	-	-
	73	pSS	ASSESS Cohort	pSS	M	57	0.0269868	0.565551	0.0477177	6.51493	-	-	-	-
	74	pSS	ASSESS Cohort	pSS	F	49	22.7069	33.3264	0.68135	-	-	-	-	-
	75	pSS	ASSESS Cohort	pSS	F	74	362.892	165039	0.00219882	6.23459	-	-	-	-
	76	pSS	ASSESS Cohort	pSS	F	53	106.5	170.189	0.625775	8.59895	-	-	-	-
	77	pSS	ASSESS Cohort	pSS	F	54	41.8132	159.981	0.261363	8.87506	-	-	-	-
	78	pSS	ASSESS Cohort	pSS	F	35	38.3364	22.7958	1.68173	8.10634	-	-	-	-
	79	pSS	ASSESS Cohort	pSS	F	61	18.6194	0.817887	22.7652	-	-	-	-	-
	80	pSS	ASSESS Cohort	pSS	F	75	35.463	13.6709	2.59406	8.10939	-	-	-	-
	81	pSS	ASSESS Cohort	pSS	F	48	66.7467	486.235	0.137272	9.36185	-	-	-	-
	82	pSS	ASSESS Cohort	pSS	F	37	27.1315	713.571	0.0380221	-	-	-	-	-
	83	pSS	ASSESS Cohort	pSS	F	71	93.3633	784.881	0.118952	6.72924	-	-	-	-
	84	pSS	ASSESS Cohort	pSS	F	59	8.86576	0.365697	24.2435	5.74514	-	-	-	-
	85	pSS	ASSESS Cohort	pSS	F	81	21.7412	20.2097	1.07578	8.64446	-	-	-	-
	86	pSS	ASSESS Cohort	pSS	F	70	3.97227	1.02331	3.88179	9.18207	-	-	-	-
	87	pSS	ASSESS Cohort	pSS	F	62	0.174465	2.67721	0.0651668	-	-	-	-	-
	88	pSS	ASSESS Cohort	pSS	F	32	84.3661	45.2622	1.86394	9.30183	-	-	-	-
	89	pSS	ASSESS Cohort	pSS	F	72	11.7992	9.05193	1.3035	8.16213	-	-	-	-
	90	pSS	ASSESS Cohort	pSS	M	69	0.0842276	0.759208	0.110941	6.56794	-	-	-	-
	91	pSS	ASSESS Cohort	pSS	F	66	5.68814	3.25489	1.74757	7.41908	-	-	-	-
	92	pSS	ASSESS Cohort	pSS	F	71	5.01322	33.5154	0.14958	-	-	-	-	-
	93	pSS	ASSESS Cohort	pSS	F	70	13.5603	61.7261	0.219685	7.33211	-	-	-	-
	94	pSS	ASSESS Cohort	pSS	F	45	41.1309	483.756	0.0850241	9.19008	-	-	-	-
	95	pSS	ASSESS Cohort	pSS	F	50	31.5359	60.5972	0.520418	8.81124	-	-	-	-
	96	pSS	ASSESS Cohort	pSS	M	58	182.991	243.576	0.751269	6.38318	-	-	-	-
	97	pSS	ASSESS Cohort	pSS	F	69	116.021	323.776	0.358337	6.57689	-	-	-	-
	98	pSS	ASSESS Cohort	pSS	F	68	31.6094	1.00111	31.5745	6.54336	2	-	0.597848	0.464706
	99	pSS	ASSESS Cohort	pSS	F	56	0.959741	29.5224	0.0325089	6.53279	-	-	-	-
	100	pSS	ASSESS Cohort	pSS	F	56	8.12502	3.78953	2.14407	7.75973	-	-	-	-
	101	pSS	ASSESS Cohort	pSS	M	71	13.4547	11.1609	1.20552	8.83859	-	-	-	-
	102	pSS	ASSESS Cohort	pSS	M	55	145.675	241.553	0.603076	10.2366	2	-	0.387243	0.41936
	103	pSS	ASSESS Cohort	pSS	F	54	157.006	225.171	0.697275	8.72617	-	-	-	-
	104	pSS	ASSESS Cohort	pSS	F	61	41.0596	0.845188	48.5805	9.89975	-	-	-	-
	105	pSS	ASSESS Cohort	pSS	F	48	64.7266	50.3029	1.28674	9.7193	-	-	-	-
	106	pSS	ASSESS Cohort	pSS	F	78	0.447284	2.9484	0.151704	-	-	-	-	-
	107	pSS	ASSESS Cohort	pSS	F	74	12.7179	3.27396	3.88455	8.21177	-	-	-	-
	108	pSS	ASSESS Cohort	pSS	F	68	41.8533	472.787	0.0885247	9.26363	-	-	-	-
	109	pSS	ASSESS Cohort	pSS	F	72	121.692	247.513	0.491659	10.0211	-	-	-	-
	110	pSS	ASSESS Cohort	pSS	F	81	77.1663	775.027	0.099566	9.49565	-	-	-	-
	111	pSS	ASSESS Cohort	pSS	F	64	0.0269868	0.365697	0.0737955	-	-	-	-	-
	112	pSS	ASSESS Cohort	pSS	F	84	33.4181	21.3985	1.5617	8.62702	-	-	-	-
	113	pSS	ASSESS Cohort	pSS	F	39	27.7046	37.9285	0.730442	8.91619	2	-	0.423393	0.376093
	114	pSS	ASSESS Cohort	pSS	F	66	0.0269868	0.365697	0.0737955	5.82095	-	-	-	-
	115	pSS	ASSESS Cohort	pSS	F	62	69.4154	879.349	0.0789395	7.4064	-	-	-	-
	116	pSS	ASSESS Cohort	pSS	F	65	29.1717	991.999	0.029407	7.60427	-	-	-	-
	117	pSS	ASSESS Cohort	pSS	F	30	330.185	576.124	0.573114	10.2122	-	-	-	-
	118	pSS	ASSESS Cohort	pSS	F	80	36.6177	118755	0.000308347	8.5062	-	-	0.821738	0.893339
	119	pSS	ASSESS Cohort	pSS	F	66	25.1274	3250.56	0.00773016	8.55336	-	-	-	-
	120	pSS	ASSESS Cohort	pSS	F	36	46.5203	41.7072	1.1154	9.04248	-	-	-	-
	121	pSS	ASSESS Cohort	pSS	F	62	27.5529	0.368213	74.8287	5.9202	-	-	-	-
	122	pSS	ASSESS Cohort	pSS	F	69	2.09219	271.159	0.00771573	-	-	-	-	-
	123	pSS	ASSESS Cohort	pSS	F	47	72.6427	33.2905	2.18209	-	-	-	-	-
	124	pSS	ASSESS Cohort	pSS	F	61	36.8305	53.1333	0.693173	6.85489	-	-	-	-
	125	pSS	ASSESS Cohort	pSS	F	70	30.5576	61.7916	0.494528	-	-	-	-	-
	126	pSS	ASSESS Cohort	pSS	M	51	47.8224	8.48092	5.63881	-	-	-	-	-
	127	pSS	ASSESS Cohort	pSS	M	47	47.3019	0.365697	129.347	5.95843	-	-	-	-
	128	pSS	ASSESS Cohort	pSS	F	70	4.08599	2.90956	1.40433	-	-	-	-	-
	129	pSS	ASSESS Cohort	pSS	F	73	31.3239	251.967	0.124317	9.20032	2	-	0.483994	0.281532
	130	pSS	ASSESS Cohort	pSS	F	58	331.4	582.124	0.569295	10.5198	-	-	-	-
	131	pSS	ASSESS Cohort	pSS	F	66	0.0269868	0.365697	0.0737955	6.22039	-	-	-	-
	132	pSS	ASSESS Cohort	pSS	F	36	211.695	279.19	0.758246	10.1704	2	-	0.386113	0.569893
	133	pSS	ASSESS Cohort	pSS	F	31	41.6566	86.0158	0.48429	7.41339	-	-	-	-
	134	pSS	ASSESS Cohort	pSS	F	76	397.519	120.836	3.28975	7.08917	-	-	-	-
	135	pSS	ASSESS Cohort	pSS	F	38	14.238	15.0111	0.948496	9.8319	-	-	-	-
	136	pSS	ASSESS Cohort	pSS	F	54	0.0269868	0.365697	0.0737955	6.61123	2	-	1.30239	1.28357
	137	pSS	ASSESS Cohort	pSS	F	58	44.9333	0.365697	122.87	7.21353	-	-	-	-
	138	pSS	ASSESS Cohort	pSS	F	69	7.75507	21.1973	0.365851	6.95731	-	-	-	-
	139	pSS	ASSESS Cohort	pSS	M	63	6.84261	44.9787	0.15213	-	-	-	-	-
	140	pSS	ASSESS Cohort	pSS	F	58	1.21951	2.83447	0.430241	7.07749	-	-	-	-
	141	pSS	ASSESS Cohort	pSS	F	56	0.300467	0.502696	0.597711	7.24591	-	-	-	-
	142	pSS	ASSESS Cohort	pSS	F	54	1.47957	0.365697	4.0459	6.83592	-	-	-	-
	143	pSS	ASSESS Cohort	pSS	F	48	95.6726	65.5607	1.4593	10.9342	-	-	-	-
	144	pSS	ASSESS Cohort	pSS	F	33	113.585	139.635	0.813443	9.60692	-	-	-	-
	145	pSS	ASSESS Cohort	pSS	F	60	167.664	202.449	0.828182	10.1992	-	-	-	-
	146	pSS	ASSESS Cohort	pSS	F	56	48.2992	1426.25	0.0338644	9.53626	-	-	-	-
	147	pSS	ASSESS Cohort	pSS	F	61	37.9346	15.5161	2.44486	6.8916	-	-	-	-
	148	pSS	ASSESS Cohort	pSS	F	44	115.783	49.7367	2.32793	10.8193	-	-	-	-
	149	pSS	ASSESS Cohort	pSS	F	80	0.03573	1.1199	0.0319047	6.96427	-	-	-	-
	150	pSS	ASSESS Cohort	pSS	F	44	17.4978	2.01507	8.68347	6.6747	-	-	-	-
	151	pSS	ASSESS Cohort	pSS	F	57	0.116105	0.502433	0.231085	6.82026	-	-	-	-
	152	pSS	ASSESS Cohort	pSS	F	29	75.7191	56.0799	1.3502	9.41925	-	-	-	-
	153	pSS	ASSESS Cohort	pSS	F	57	12.9688	2019.14	0.00642293	7.65082	-	-	-	-
	154	pSS	ASSESS Cohort	pSS	F	45	3.796	1.41864	2.67581	-	-	-	-	-
	155	pSS	ASSESS Cohort	pSS	F	60	47.3277	31.1306	1.52029	8.40752	-	-	-	-
	156	pSS	ASSESS Cohort	pSS	F	66	2.58108	2.75371	0.937309	-	-	-	-	-
	157	pSS	ASSESS Cohort	pSS	F	71	34.9859	8203.67	0.00426467	6.47959	-	-	-	-
	158	pSS	ASSESS Cohort	pSS	F	60	1.46867	0.365697	4.01607	7.05627	-	-	-	-
	159	pSS	ASSESS Cohort	pSS	F	55	60.5636	15.2983	3.95886	9.32023	-	-	-	-
	160	pSS	ASSESS Cohort	pSS	F	51	391.449	784.048	0.499267	-	-	-	-	-
	161	pSS	ASSESS Cohort	pSS	F	52	90.263	806.779	0.111881	9.33681	-	-	-	-
	162	pSS	ASSESS Cohort	pSS	F	58	85.4593	237.828	0.359332	-	-	-	-	-
	163	pSS	ASSESS Cohort	pSS	F	67	27.8625	123.018	0.226492	6.98042	2	-	0.468795	0.638069
	164	pSS	ASSESS Cohort	pSS	F	40	0.0269868	0.92369	0.0292163	6.56143	-	-	-	-
	165	pSS	ASSESS Cohort	pSS	F	59	9.12847	0.365697	24.9618	7.59031	-	-	-	-
	166	pSS	ASSESS Cohort	pSS	F	54	0.740355	0.365697	2.02451	6.87057	-	-	-	-
	167	pSS	ASSESS Cohort	pSS	F	60	59.9282	105.576	0.567631	-	-	-	-	-
	168	pSS	ASSESS Cohort	pSS	F	47	45.7461	125.306	0.365074	8.83127	-	-	-	-
	169	pSS	ASSESS Cohort	pSS	F	44	69.6657	6.82893	10.2015	9.99326	-	-	-	-
	170	pSS	ASSESS Cohort	pSS	F	51	23.544	0.365697	64.3811	-	-	-	-	-
	171	pSS	ASSESS Cohort	pSS	F	50	167.723	2032.81	0.0825079	9.90412	-	-	-	-
	172	pSS	ASSESS Cohort	pSS	F	70	146.447	2678.76	0.0546697	9.61998	-	-	-	-
	173	pSS	ASSESS Cohort	pSS	F	36	176.544	129.11	1.36739	-	-	-	-	-
	174	pSS	ASSESS Cohort	pSS	F	30	0.370328	0.365697	1.01266	7.84335	-	-	-	-
	175	pSS	ASSESS Cohort	pSS	M	51	0.413765	0.365697	1.13144	6.04209	-	-	-	-
	176	pSS	ASSESS Cohort	pSS	F	54	0.0583286	0.365697	0.1595	6.20844	-	-	-	-
	177	pSS	ASSESS Cohort	pSS	F	71	56.0803	0.365697	153.352	6.47744	-	-	-	-
	178	pSS	ASSESS Cohort	pSS	F	78	8.3846	1.45497e+07	5.76274e-07	8.17347	-	-	-	-
	179	pSS	ASSESS Cohort	pSS	F	64	40.0936	0.365697	109.636	9.15427	2	-	0.493881	0.465678
	180	pSS	ASSESS Cohort	pSS	F	59	0.0869593	0.365697	0.237791	6.28168	-	-	-	-
	181	pSS	ASSESS Cohort	pSS	F	39	7.30936	0.365697	19.9875	7.80812	-	-	-	-
	182	pSS	ASSESS Cohort	pSS	F	45	36.8797	0.365697	100.848	8.73478	-	-	-	-
	183	pSS	ASSESS Cohort	pSS	F	46	246.599	316.056	0.780237	10.2415	2	-	0.344286	0.37681
	184	pSS	ASSESS Cohort	pSS	F	41	0.132172	0.365697	0.361425	6.01757	2	-	0.665743	0.580352
	185	pSS	ASSESS Cohort	pSS	F	59	0.0606441	8629.99	7.02713e-06	6.37558	2	-	0.494121	0.460675
	186	pSS	ASSESS Cohort	pSS	F	64	0.0203594	0.365697	0.055673	6.38327	-	-	-	-
	187	pSS	ASSESS Cohort	pSS	F	53	14.5287	20.5109	0.708341	8.0651	2	-	0.432951	0.481892
	188	pSS	ASSESS Cohort	pSS	F	53	202.253	196.632	1.02859	10.1457	-	-	-	-
	189	pSS	ASSESS Cohort	pSS	F	53	9.13754	0.365697	24.9867	7.01098	-	-	-	-
	190	pSS	ASSESS Cohort	pSS	F	61	24.0903	0.365697	65.8752	8.33199	3	-	0.4541	0.331861
	191	pSS	ASSESS Cohort	pSS	F	53	48.0445	13.9978	3.43229	8.73685	-	-	-	-
	192	pSS	ASSESS Cohort	pSS	F	51	15.7331	0.365697	43.0223	7.9506	3	-	0.513481	0.505323
	193	pSS	ASSESS Cohort	pSS	F	39	298.608	293.841	1.01622	10.2307	-	-	-	-
	194	pSS	ASSESS Cohort	pSS	F	60	39.1974	137.039	0.286032	9.03674	2	-	0.559853	0.334488
	195	pSS	ASSESS Cohort	pSS	F	52	33.7731	323.876	0.104278	9.1591	-	-	-	-
	196	pSS	ASSESS Cohort	pSS	F	50	0.00723022	0.365697	0.0197711	6.25266	-	-	-	-
	197	pSS	ASSESS Cohort	pSS	F	72	29.1457	0.365697	79.699	8.19897	-	-	-	-
	198	pSS	ASSESS Cohort	pSS	F	54	2.58929	1.10817	2.33654	6.68994	-	-	-	-
	199	pSS	ASSESS Cohort	pSS	F	25	328.902	498.24	0.660127	11.1521	-	-	-	-
	200	pSS	ASSESS Cohort	pSS	F	56	52.1727	492.15	0.10601	6.54529	-	-	-	-
	201	pSS	ASSESS Cohort	pSS	F	62	79.9282	22.7894	3.50725	-	-	-	-	-
	202	pSS	ASSESS Cohort	pSS	F	80	6.5709	649.991	0.0101092	7.36525	-	-	-	-
	203	pSS	ASSESS Cohort	pSS	F	70	0.00723022	0.365697	0.0197711	6.30096	-	-	-	-
	204	pSS	ASSESS Cohort	pSS	F	48	324.297	342.324	0.947341	10.2866	-	-	-	-
	205	pSS	ASSESS Cohort	pSS	F	55	0.382125	0.365697	1.04492	6.31378	-	-	-	-
	206	pSS	ASSESS Cohort	pSS	F	59	0.0184132	0.365697	0.050351	6.42625	-	-	-	-
	207	pSS	ASSESS Cohort	pSS	M	67	0.494799	0.365697	1.35303	6.29587	-	-	-	-
	208	pSS	ASSESS Cohort	pSS	M	53	0.0130643	0.365697	0.0357244	6.99388	-	-	-	-
	209	pSS	ASSESS Cohort	pSS	F	64	53.1973	45.616	1.1662	8.32533	-	-	-	-
	210	pSS	ASSESS Cohort	pSS	F	59	1.00347	0.365697	2.74399	7.31124	-	-	-	-
	211	pSS	ASSESS Cohort	pSS	F	56	2.24673	0.365697	6.1437	6.73395	-	-	-	-
	212	pSS	ASSESS Cohort	pSS	F	59	108.581	2014.49	0.0538998	-	-	-	-	-
	213	pSS	ASSESS Cohort	pSS	F	49	34.3256	17.4884	1.96276	8.71673	-	-	-	-
	214	pSS	ASSESS Cohort	pSS	F	47	91.6814	23.2925	3.9361	7.15415	-	-	-	-
	215	pSS	ASSESS Cohort	pSS	F	61	37.8997	0.365697	103.637	-	-	-	-	-
	216	pSS	ASSESS Cohort	pSS	F	50	0.55731	0.365697	1.52397	6.69709	-	-	-	-
	217	pSS	ASSESS Cohort	pSS	F	47	40.3	0.365697	110.201	7.62927	-	-	-	-
	218	pSS	ASSESS Cohort	pSS	F	75	138.957	96.9095	1.43388	9.58691	-	-	-	-
	219	pSS	ASSESS Cohort	pSS	F	53	53.6782	0.365697	146.783	8.69906	3	-	0.570923	0.511733
	220	pSS	ASSESS Cohort	pSS	F	54	0.189077	0.365697	0.517033	5.74664	-	-	-	-
	221	pSS	ASSESS Cohort	pSS	F	75	271.697	6151.95	0.0441643	10.094	-	-	-	-
	222	pSS	ASSESS Cohort	pSS	F	71	2.66751	0.365697	7.29431	8.32877	-	-	-	-
	223	pSS	ASSESS Cohort	pSS	F	44	0.547219	0.365697	1.49637	6.48261	-	-	-	-
	224	pSS	ASSESS Cohort	pSS	F	65	0.823525	0.365697	2.25193	6.67318	-	-	-	-
	225	pSS	ASSESS Cohort	pSS	F	50	736.093	1618.66	0.454753	10.9748	9	-	0.322324	0.249254
	226	pSS	ASSESS Cohort	pSS	F	80	149.438	0.365697	408.64	7.61174	2	-	0.370316	0.440648
	227	pSS	ASSESS Cohort	pSS	F	68	60.0657	12713.5	0.00472457	8.52493	-	-	-	-
	228	pSS	ASSESS Cohort	pSS	F	58	16.416	0.365697	44.8898	8.35591	2	-	0.978274	0.353963
	229	pSS	ASSESS Cohort	pSS	F	53	65.221	165.501	0.394082	9.63089	-	-	-	-
	230	pSS	ASSESS Cohort	pSS	F	41	131.942	44.2709	2.98033	9.68645	-	-	-	-
	231	pSS	ASSESS Cohort	pSS	F	38	163.317	243.502	0.670699	9.44976	3	-	0.299808	0.24659
	232	pSS	ASSESS Cohort	pSS	F	60	6.43547	0.365697	17.5978	8.09228	-	-	-	-
	233	pSS	ASSESS Cohort	pSS	F	57	85.6286	271.456	0.315442	7.00481	2	-	2.96111	2.09708
	234	pSS	ASSESS Cohort	pSS	F	44	746.962	0.365697	2042.57	8.45324	2	-	1.11319	0.759479
	235	pSS	ASSESS Cohort	pSS	M	73	2.93322	0.365697	8.0209	7.74921	-	-	-	-
	236	pSS	ASSESS Cohort	pSS	F	74	3.68303	0.365697	10.0713	7.69558	-	-	-	-
	237	pSS	ASSESS Cohort	pSS	F	54	154.825	1551.4	0.0997967	9.14936	-	-	-	-
	238	pSS	ASSESS Cohort	pSS	F	66	0.0166177	0.365697	0.0454413	6.84624	-	-	-	-
	239	pSS	ASSESS Cohort	pSS	F	59	22.8937	23963.1	0.000955373	8.37794	2	-	0.489281	0.523255
	240	pSS	ASSESS Cohort	pSS	F	54	262.741	280.904	0.935342	10.1174	2	-	0.457151	0.374061
	241	pSS	ASSESS Cohort	pSS	F	65	1.85444	0.365697	5.07098	6.96278	-	-	-	-
	242	pSS	ASSESS Cohort	pSS	F	60	101.431	1749.41	0.0579803	9.56652	-	-	-	-
	243	pSS	ASSESS Cohort	pSS	F	68	233.685	599.534	0.389777	10.3542	-	-	-	-
	244	pSS	ASSESS Cohort	pSS	F	56	0.0364379	0.365697	0.0996397	5.84981	-	-	-	-
	245	pSS	ASSESS Cohort	pSS	F	67	40.4316	2604.74	0.0155223	8.19315	-	-	-	-
	246	pSS	ASSESS Cohort	pSS	F	47	97.6631	0.365697	267.06	6.36362	2	-	0.417335	0.475316
	247	pSS	ASSESS Cohort	pSS	F	60	3.42078	0.365697	9.35413	7.54842	-	-	-	-
	248	pSS	ASSESS Cohort	pSS	F	30	0.111349	0.365697	0.304485	6.08874	2	-	0.368265	0.403833
	249	pSS	ASSESS Cohort	pSS	F	43	97.1983	19.5002	4.98448	9.60196	-	-	-	-
	250	pSS	ASSESS Cohort	pSS	F	57	53.0941	32.1806	1.64988	8.38547	-	-	-	-
	251	pSS	ASSESS Cohort	pSS	F	54	1.14408	275.473	0.00415317	6.45292	-	-	-	-
	252	pSS	ASSESS Cohort	pSS	F	61	189.564	324.336	0.584467	8.78309	-	-	-	-
	253	pSS	ASSESS Cohort	pSS	F	69	528.012	9037.98	0.0584215	9.917	-	-	-	-
	254	pSS	ASSESS Cohort	pSS	F	34	74.7227	409.128	0.182639	9.058	3	-	0.388009	0.413392
	255	pSS	ASSESS Cohort	pSS	F	60	0.323577	0.365697	0.884823	6.107	2	-	0.462234	0.467785
	256	pSS	ASSESS Cohort	pSS	F	65	22.7201	49.7532	0.456657	8.19121	-	-	-	-
	257	pSS	ASSESS Cohort	pSS	F	64	12.3674	0.365697	33.8188	6.11827	-	-	-	-
	258	pSS	ASSESS Cohort	pSS	F	53	14.6753	0.365697	40.1297	-	-	-	-	-
	259	pSS	ASSESS Cohort	pSS	F	27	426.337	1746.52	0.244106	9.82202	5	-	0.584453	0.481414
	260	pSS	ASSESS Cohort	pSS	F	73	0.0791611	0.365697	0.216466	6.70688	-	-	-	-
	261	pSS	ASSESS Cohort	pSS	F	33	45.5304	142.585	0.319321	-	-	-	-	-
	262	pSS	ASSESS Cohort	pSS	M	27	199.019	144.539	1.37692	9.68416	-	-	-	-
	263	pSS	ASSESS Cohort	pSS	F	64	0.128951	0.365697	0.352617	6.73257	-	-	-	-
	264	pSS	ASSESS Cohort	pSS	F	61	0.0504837	0.365697	0.138048	6.38771	-	-	-	-
	265	pSS	ASSESS Cohort	pSS	F	61	4.03583	727.052	0.00555096	6.15568	-	-	-	-
	266	pSS	ASSESS Cohort	pSS	M	68	0.189458	0.365697	0.518073	6.47296	-	-	-	-
	267	pSS	ASSESS Cohort	pSS	F	42	280.745	2127.35	0.13197	8.87581	-	-	-	-
	268	pSS	ASSESS Cohort	pSS	F	68	67.0123	0.365697	183.246	9.8005	-	-	-	-
	269	pSS	ASSESS Cohort	pSS	F	68	77.3917	0.365697	211.628	7.40719	-	-	-	-
	270	pSS	ASSESS Cohort	pSS	M	56	36.4562	11.7589	3.1003	8.94046	-	-	-	-
	271	pSS	ASSESS Cohort	pSS	F	56	34.3645	1140.39	0.0301339	8.96027	-	-	-	-
	272	pSS	ASSESS Cohort	pSS	F	52	195.262	93.2587	2.09376	9.63705	-	-	-	-
	273	pSS	ASSESS Cohort	pSS	F	59	60.3287	335.651	0.179737	8.30899	-	-	-	-
	274	pSS	ASSESS Cohort	pSS	F	71	297.055	2192.4	0.135493	9.58658	-	-	-	-
	275	pSS	ASSESS Cohort	pSS	F	78	172.93	79.727	2.16902	9.78879	-	-	-	-
	276	pSS	ASSESS Cohort	pSS	F	76	38.1288	46.5697	0.818746	9.00011	-	-	-	-
	277	pSS	ASSESS Cohort	pSS	F	61	74.4301	37.4876	1.98546	8.70635	-	-	-	-
	278	pSS	ASSESS Cohort	pSS	F	52	42.1912	0.365697	115.372	8.51676	-	-	-	-
	279	pSS	ASSESS Cohort	pSS	F	71	0.0504837	0.365697	0.138048	6.03212	-	-	-	-
	280	pSS	ASSESS Cohort	pSS	F	59	177.898	353.313	0.503514	10.203	2	-	0.589223	1.3165
	281	pSS	ASSESS Cohort	pSS	F	68	0.406561	133.618	0.00304271	6.39139	-	-	-	-
	282	pSS	ASSESS Cohort	pSS	M	66	50.2198	1842.26	0.0272598	6.9576	-	-	-	-
	283	pSS	ASSESS Cohort	pSS	F	58	0.0504837	0.365697	0.138048	6.28407	-	-	-	-
	284	pSS	ASSESS Cohort	pSS	F	67	0.0504837	0.365697	0.138048	6.50983	-	-	-	-
	285	pSS	ASSESS Cohort	pSS	F	37	410.779	3681.17	0.111589	10.3216	-	-	-	-
	286	pSS	ASSESS Cohort	pSS	F	56	5.42077	0.365697	14.8231	6.24168	-	-	-	-
	287	pSS	ASSESS Cohort	pSS	F	48	71.7958	0.990329	72.497	9.08239	2	-	0.416388	0.412649
	288	pSS	ASSESS Cohort	pSS	F	58	86.0879	114.641	0.750936	8.81641	3	-	0.426647	0.36115
	289	pSS	ASSESS Cohort	pSS	F	61	45.557	0.365697	124.576	8.497	2	-	0.318108	0.50318
	290	pSS	ASSESS Cohort	pSS	F	51	1659.49	3492.55	0.475153	10.8089	12	-	0.482811	0.421992
	291	pSS	ASSESS Cohort	pSS	F	50	13.5034	0.365697	36.9252	7.60105	2	-	1.27221	1.20272
	292	pSS	ASSESS Cohort	pSS	F	33	205.502	151.138	1.3597	10.1776	-	-	-	-
	293	pSS	ASSESS Cohort	pSS	F	59	0.125899	0.365697	0.344272	6.40682	-	-	-	-
	294	pSS	ASSESS Cohort	pSS	F	56	0.389779	0.365697	1.06585	6.45332	-	-	-	-
	295	pSS	ASSESS Cohort	pSS	F	61	108.075	875.705	0.123414	7.41065	-	-	-	-
	296	pSS	ASSESS Cohort	pSS	F	62	71.6756	2793.6	0.0256571	6.09684	-	-	-	-
	297	pSS	ASSESS Cohort	pSS	F	53	0.181417	0.365697	0.496085	6.48084	-	-	-	-
	298	pSS	ASSESS Cohort	pSS	F	45	98.4159	0.365697	269.119	7.15345	-	-	-	-
	299	pSS	ASSESS Cohort	pSS	F	38	0.177491	0.365697	0.485349	6.05713	-	-	-	-
	300	pSS	ASSESS Cohort	pSS	F	49	37.4457	784.254	0.0477469	-	-	-	-	-
	301	pSS	ASSESS Cohort	pSS	M	79	19.9323	0.365697	54.5051	7.09194	-	-	-	-
	302	pSS	ASSESS Cohort	pSS	F	67	72.0027	0.365697	196.892	8.61999	-	-	-	-
	303	pSS	ASSESS Cohort	pSS	F	74	0.657301	334.001	0.00196796	6.55192	-	-	-	-
	304	pSS	ASSESS Cohort	pSS	F	72	2.04775	0.365697	5.59959	6.87763	-	-	-	-
	305	pSS	ASSESS Cohort	pSS	F	75	4.20001	0.365697	11.4849	7.22491	-	-	-	-
	306	pSS	ASSESS Cohort	pSS	F	74	147.642	397.429	0.371493	8.22319	-	-	-	-
	307	pSS	ASSESS Cohort	pSS	F	59	0.0892456	0.365697	0.244043	6.42914	-	-	-	-
	308	pSS	ASSESS Cohort	pSS	F	57	115.348	39.4286	2.92548	10.0569	-	-	-	-
	309	pSS	ASSESS Cohort	pSS	F	72	30.7425	0.365697	84.0655	7.31874	-	-	-	-
	310	pSS	ASSESS Cohort	pSS	M	60	54.6043	100.09	0.54555	8.49202	-	-	-	-
	311	pSS	ASSESS Cohort	pSS	F	62	133.668	0.365697	365.516	6.92646	-	-	-	-
	312	pSS	ASSESS Cohort	pSS	F	61	579.811	4245.45	0.136572	10.6669	-	-	-	-
	313	pSS	ASSESS Cohort	pSS	F	71	43.6792	0.365697	119.441	7.42179	-	-	-	-
	314	pSS	ASSESS Cohort	pSS	F	58	56.5056	0.365697	154.515	8.0698	-	-	-	-
	315	pSS	ASSESS Cohort	pSS	F	78	2.96924	0.365697	8.11941	7.47747	-	-	-	-
	316	pSS	ASSESS Cohort	pSS	F	33	71.5022	11.6579	6.13337	8.9117	-	-	-	-
	317	pSS	ASSESS Cohort	pSS	F	61	64.1154	264.726	0.242195	6.21755	-	-	-	-
	318	pSS	ASSESS Cohort	pSS	M	70	75.9278	308.766	0.245907	8.75131	-	-	-	-
	319	pSS	ASSESS Cohort	pSS	F	40	66.8435	112.324	0.595093	9.01946	-	-	-	-
	320	pSS	ASSESS Cohort	pSS	F	79	2.27931	2.62468	0.868416	7.87093	-	-	-	-
	321	pSS	ASSESS Cohort	pSS	F	63	0.240937	0.365697	0.658843	-	-	-	-	-
	322	pSS	ASSESS Cohort	pSS	F	64	20.8524	41.7795	0.499106	7.61096	-	-	-	-
	323	pSS	ASSESS Cohort	pSS	F	55	6.75336	0.365697	18.4671	7.8466	-	-	-	-
	324	pSS	ASSESS Cohort	pSS	F	68	60.8485	985.436	0.0617478	-	-	-	-	-
	325	pSS	ASSESS Cohort	pSS	F	47	27.5833	0.365697	75.4267	8.78483	-	-	-	-
	326	pSS	ASSESS Cohort	pSS	F	37	81.9707	0.365697	224.149	-	-	-	-	-
	327	pSS	ASSESS Cohort	pSS	F	61	56.8792	1197.33	0.047505	9.21021	-	-	-	-
	328	pSS	ASSESS Cohort	pSS	F	52	23.0682	0.365697	63.0801	8.38199	-	-	-	-
	329	pSS	ASSESS Cohort	pSS	M	52	0.0896711	0.365697	0.245206	6.52152	2	-	0.354257	0.353305
	330	pSS	ASSESS Cohort	pSS	M	71	909.315	1211.61	0.7505	-	-	-	-	-
	331	pSS	ASSESS Cohort	pSS	F	77	0.288987	0.365697	0.790236	6.85668	-	-	-	-
	332	pSS	ASSESS Cohort	pSS	F	71	11.4005	3121.79	0.00365191	7.8043	-	-	-	-
	333	pSS	ASSESS Cohort	pSS	F	52	18.8445	0.365697	51.5304	8.73764	-	-	-	-
	334	pSS	ASSESS Cohort	pSS	F	55	272.827	177.28	1.53896	9.88715	-	-	-	-
	335	pSS	ASSESS Cohort	pSS	F	61	8.84313	0.365697	24.1816	7.1035	-	-	-	-
	336	pSS	ASSESS Cohort	pSS	F	57	72.5665	639.549	0.113465	9.33044	-	-	-	-
	337	pSS	ASSESS Cohort	pSS	F	59	0.0504837	0.365697	0.138048	6.59644	2	-	0.831168	0.747986
	338	pSS	ASSESS Cohort	pSS	F	47	136.212	751.945	0.181146	8.78518	-	-	-	-
	339	pSS	ASSESS Cohort	pSS	F	82	66.5487	0.365697	181.978	9.08982	-	-	-	-
	340	pSS	ASSESS Cohort	pSS	F	62	96.6102	0.365697	264.181	6.9435	2	-	0.500587	0.568469
	341	pSS	ASSESS Cohort	pSS	F	74	38.9914	0.365697	106.622	8.03623	-	-	-	-
	342	pSS	ASSESS Cohort	pSS	F	63	410.986	481.6	0.853375	10.4658	3	-	0.314189	0.442561
	343	pSS	ASSESS Cohort	pSS	F	48	0.0504837	0.365697	0.138048	6.60958	2	-	0.437221	0.38745
	344	pSS	ASSESS Cohort	pSS	F	45	110.561	975.433	0.113346	9.7365	-	-	-	-
	345	pSS	ASSESS Cohort	pSS	F	55	399.416	858.766	0.465104	10.2219	-	-	-	-
	346	pSS	ASSESS Cohort	pSS	F	70	0.640142	515.388	0.00124206	6.77521	-	-	-	-
	347	pSS	ASSESS Cohort	pSS	F	56	1.67323	0.365697	4.57545	6.74493	-	-	-	-
	348	pSS	ASSESS Cohort	pSS	F	57	0.272951	0.365697	0.746387	6.66798	-	-	-	-
	349	pSS	ASSESS Cohort	pSS	F	56	18.6185	0.365697	50.9123	7.7858	-	-	-	-
	350	pSS	ASSESS Cohort	pSS	F	59	0.551574	0.365697	1.50828	6.96687	-	-	-	-
	351	pSS	ASSESS Cohort	pSS	F	62	0.0504837	0.365697	0.138048	6.16024	-	-	-	-
	352	pSS	ASSESS Cohort	pSS	F	74	0.0504837	0.365697	0.138048	6.60617	-	-	-	-
	353	pSS	ASSESS Cohort	pSS	F	57	11.4292	0.365697	31.2532	7.69674	2	-	0.379109	0.444756
	354	pSS	ASSESS Cohort	pSS	F	56	16.3666	0.365697	44.7546	7.40601	-	-	-	-
	355	pSS	ASSESS Cohort	pSS	F	67	3.11368	0.365697	8.51439	6.30711	-	-	-	-
	356	pSS	ASSESS Cohort	pSS	F	77	186.987	2737.64	0.0683024	10.6674	-	-	-	-
	357	pSS	ASSESS Cohort	pSS	F	49	185.178	92.8501	1.99438	9.20546	-	-	-	-
	358	pSS	ASSESS Cohort	pSS	F	57	0.668072	0.365697	1.82685	6.75576	-	-	-	-
	359	pSS	ASSESS Cohort	pSS	F	53	0.722221	0.365697	1.97492	-	-	-	-	-
	360	pSS	ASSESS Cohort	pSS	F	69	53.7559	0.365697	146.996	8.44172	-	-	-	-
	361	pSS	ASSESS Cohort	pSS	F	44	0.242241	0.365697	0.66241	6.65457	-	-	-	-
	362	pSS	ASSESS Cohort	pSS	F	50	46.1087	0.365697	126.084	9.59271	3	-	0.616561	0.354226
	363	pSS	ASSESS Cohort	pSS	F	53	253.856	92.5556	2.74274	10.1366	-	-	-	-
	364	pSS	ASSESS Cohort	pSS	F	57	160.159	28.621	5.59583	9.70644	-	-	-	-
	365	pSS	ASSESS Cohort	pSS	F	53	583.801	460.435	1.26793	9.91354	-	-	-	-
	366	pSS	ASSESS Cohort	pSS	F	46	15.1297	375.49	0.0402931	-	-	-	-	-
	367	pSS	ASSESS Cohort	pSS	F	67	136.035	22.9543	5.92635	9.43565	-	-	-	-
	368	pSS	ASSESS Cohort	pSS	F	39	257.427	95.3343	2.70026	-	-	-	-	-
	369	pSS	ASSESS Cohort	pSS	F	63	58.616	0.365697	160.286	8.95734	2	-	0.94217	0.900554
	370	pSS	ASSESS Cohort	pSS	F	69	41.912	241.515	0.173537	6.7582	-	-	-	-
	371	pSS	ASSESS Cohort	pSS	F	59	317.412	750.201	0.423103	9.69894	-	-	-	-
	372	pSS	ASSESS Cohort	pSS	F	76	71.5262	0.365697	195.589	7.30041	-	-	-	-
	373	pSS	ASSESS Cohort	pSS	F	66	149.679	40.6118	3.68561	9.75906	-	-	-	-
	374	pSS	ASSESS Cohort	pSS	F	75	77.3506	705.343	0.109664	8.88346	-	-	-	-
	375	pSS	ASSESS Cohort	pSS	F	64	0.0559953	0.365697	0.153119	6.57493	-	-	-	-
	376	pSS	ASSESS Cohort	pSS	F	58	0.439201	0.365697	1.201	6.4325	-	-	-	-
	377	pSS	ASSESS Cohort	pSS	F	49	152.111	146.551	1.03794	9.11821	-	-	-	-
	378	pSS	ASSESS Cohort	pSS	F	62	281.395	3709.58	0.0758561	10.3008	-	-	-	-
	379	pSS	ASSESS Cohort	pSS	F	60	108.796	0.365697	297.504	6.55041	-	-	-	-
	380	pSS	ASSESS Cohort	pSS	F	57	0.0559953	0.365697	0.153119	6.39566	2	-	0.589765	0.482743
	381	pSS	ASSESS Cohort	pSS	F	41	66.9757	2.39964	27.9107	8.41078	-	-	-	-
	382	pSS	ASSESS Cohort	pSS	F	68	36.1841	0.365697	98.9455	8.39042	-	-	-	-
	383	pSS	ASSESS Cohort	pSS	F	37	285.601	164.464	1.73655	9.96309	-	-	-	-
	384	pSS	ASSESS Cohort	pSS	F	74	1.2391	0.365697	3.38833	7.01772	-	-	-	-
	385	pSS	ASSESS Cohort	pSS	F	53	24.1209	4057.95	0.00594411	8.20882	-	-	-	-
	386	pSS	ASSESS Cohort	pSS	F	58	47.3949	0.365697	129.602	6.55914	-	-	0.525886	-
	387	pSS	ASSESS Cohort	pSS	F	59	50.8399	0.365697	139.022	6.40388	-	-	-	-
	388	pSS	ASSESS Cohort	pSS	F	55	108.298	386.761	0.280012	9.12125	-	-	-	-
	389	pSS	ASSESS Cohort	pSS	F	65	73.8955	238.465	0.30988	9.11791	-	-	-	-
	390	pSS	ASSESS Cohort	pSS	F	67	1.92377	0.365697	5.26055	7.50223	-	-	-	-
	391	pSS	ASSESS Cohort	pSS	F	49	0.0619562	0.365697	0.16942	5.92052	-	-	-	-
	392	pSS	ASSESS Cohort	pSS	F	58	17.1284	0.365697	46.8376	6.27008	-	-	-	-
	393	pSS	ASSESS Cohort	pSS	F	69	159.884	33.3212	4.79825	-	-	-	-	-
	394	pSS	ASSESS Cohort	pSS	F	66	0.0559953	0.365697	0.153119	5.79742	-	-	-	-
	395	pSS	ASSESS Cohort	pSS	F	65	87.6202	70.8318	1.23702	8.48696	-	-	-	-
	396	pSS	ASSESS Cohort	pSS	F	40	0.0559953	0.365697	0.153119	6.53949	2	-	0.885322	1.01684
	397	pSS	ASSESS Cohort	pSS	F	41	118.494	93.3854	1.26887	10.5967	-	-	-	-
	398	pSS	ASSESS Cohort	pSS	F	60	5.15596	0.365697	14.099	8.17526	-	-	-	-
	399	pSS	ASSESS Cohort	pSS	F	58	0.063344	0.365697	0.173215	7.10017	-	-	-	-
	400	pSS	ASSESS Cohort	pSS	F	29	183.293	477.679	0.383715	9.2075	2	-	1.55575	0.780165
	401	pSS	ASSESS Cohort	pSS	F	66	0.802433	0.365697	2.19426	7.90369	-	-	-	-
	402	pSS	ASSESS Cohort	pSS	F	72	252.41	125.846	2.0057	10.2896	-	-	-	-
	403	pSS	ASSESS Cohort	pSS	F	68	27.8976	0.365697	76.2862	7.52811	-	-	-	-
	404	pSS	ASSESS Cohort	pSS	F	56	0.0559953	0.365697	0.153119	6.40902	-	-	-	-
	405	pSS	ASSESS Cohort	pSS	F	41	188.945	148.395	1.27325	10.0153	-	-	-	-
	406	pSS	ASSESS Cohort	pSS	F	51	0.0559953	0.365697	0.153119	6.28787	-	-	-	-
	407	pSS	ASSESS Cohort	pSS	F	62	24.4211	0.365697	66.7796	6.86	-	-	-	-
	408	pSS	ASSESS Cohort	pSS	F	51	0.551599	0.365697	1.50835	7.55593	-	-	-	-
	409	pSS	ASSESS Cohort	pSS	na	na	420.991	1790.47	0.235129	11.2226	-	-	-	-
	410	pSS	ASSESS Cohort	pSS	F	75	54.4235	0.365697	148.821	7.10764	-	-	-	-
	411	pSS	ASSESS Cohort	pSS	na	na	222.994	0.365697	609.777	6.79303	-	-	-	-
	412	pSS	ASSESS Cohort	pSS	na	na	0.0559953	735.866	7.60944e-05	6.50621	3	-	2.71657	2.98829
	413	pSS	ASSESS Cohort	pSS	F	70	0.0559953	0.365697	0.153119	6.33218	-	-	-	-
	414	pSS	ASSESS Cohort	pSS	M	50	0.222467	0.365697	0.608337	6.82578	-	-	-	-
	415	pSS	ASSESS Cohort	pSS	F	56	116.684	3.92063	29.7616	-	-	-	-	-
	416	pSS	ASSESS Cohort	pSS	F	66	2.03057	0.365697	5.55261	6.75945	-	-	-	-
	417	pSS	ASSESS Cohort	pSS	F	68	2.05621	0.365697	5.62271	7.05511	-	-	-	-
	418	pSS	ASSESS Cohort	pSS	F	55	131.699	24.4323	5.39038	10.0091	-	-	-	-
	419	pSS	ASSESS Cohort	pSS	F	73	24.1136	0.365697	65.9389	8.87131	2	-	0.588317	0.473045
	420	pSS	ASSESS Cohort	pSS	F	56	0.098553	0.365697	0.269494	6.47149	-	-	-	-
	421	pSS	ASSESS Cohort	pSS	M	63	1.41718	0.365697	3.87528	8.26535	-	-	-	-
	422	pSS	ASSESS Cohort	pSS	F	34	46.9	0.365697	128.248	8.65418	2	-	2.542	2.18709
	423	pSS	ASSESS Cohort	pSS	F	44	269.34	0.365697	736.512	6.80574	-	-	-	-
	424	pSS	ASSESS Cohort	pSS	F	54	14.4745	2533.87	0.0057124	6.9892	-	-	-	-
	425	pSS	ASSESS Cohort	pSS	F	61	0.640672	0.365697	1.75192	7.23658	-	-	-	-
	426	pSS	ASSESS Cohort	pSS	F	49	0.177939	0.365697	0.486574	-	-	-	-	-
	427	pSS	ASSESS Cohort	pSS	F	58	76.433	84767.9	0.000901674	9.94248	2	-	0.678917	0.499364
	428	pSS	ASSESS Cohort	pSS	F	55	1.21062	0.365697	3.31044	7.66693	-	-	-	-
	429	pSS	ASSESS Cohort	pSS	F	73	2.9601	5090.23	0.000581526	6.77525	2	-	0.437628	0.497911
	430	pSS	ASSESS Cohort	pSS	F	35	8.42229	0.365697	23.0308	8.63543	-	-	-	-
	431	pSS	ASSESS Cohort	pSS	F	33	20.0835	0.365697	54.9185	8.07448	2	-	0.41345	0.377253
	432	pSS	ASSESS Cohort	pSS	F	71	43.4051	94.1102	0.461215	9.46712	-	-	-	-
	433	pSS	ASSESS Cohort	pSS	F	82	0.53923	86.4631	0.00623653	6.89612	-	-	-	-
	434	pSS	ASSESS Cohort	pSS	F	63	64.8404	1.26765	51.1501	9.7288	-	-	-	-
	435	pSS	ASSESS Cohort	pSS	F	58	290.351	144.204	2.01348	10.9672	-	-	-	-
	436	pSS	ASSESS Cohort	pSS	F	61	589.435	310.217	1.90007	10.5635	-	-	-	-
	437	pSS	ASSESS Cohort	pSS	F	79	64.845	0.365697	177.319	8.32443	-	-	-	-
	438	pSS	ASSESS Cohort	pSS	F	57	23.601	0.365697	64.5372	8.90265	3	-	0.607976	0.560024
	439	pSS	ASSESS Cohort	pSS	F	55	0.0559953	0.365697	0.153119	6.79835	-	-	-	-
	440	pSS	ASSESS Cohort	pSS	F	55	0.0559953	0.365697	0.153119	7.07569	-	-	-	-
	441	pSS	ASSESS Cohort	pSS	F	66	0.950743	1690.23	0.000562493	7.54958	3	-	0.283075	0.25571
	442	pSS	ASSESS Cohort	pSS	M	51	65.9662	194.239	0.339614	-	-	-	-	-
	443	pSS	ASSESS Cohort	pSS	F	48	4.8317	0.365697	13.2123	-	-	-	-	-
	444	pSS	ASSESS Cohort	pSS	F	78	1.96676	0.365697	5.3781	-	-	-	-	-
	445	SLE	LEAP Cohort	SLE	F	36	2.16415	24090.4	8.98345e-05	0.815	2	-	0.524834	0.460546
	446	SLE	LEAP Cohort	SLE	F	48	602.975	1811.32	0.332892	18.956	2	-	0.317882	0.456072
	447	SLE	LEAP Cohort	SLE	F	38	15.3654	5.25868	2.92191	0.244	-	-	-	-
	448	SLE	LEAP Cohort	SLE	F	53	38.5775	1238.96	0.0311369	9.684	2	-	0.85187	0.522179
	449	SLE	LEAP Cohort	SLE	F	42	8.09575	2.79299	2.8986	2.467	-	-	-	-
	450	SLE	LEAP Cohort	SLE	F	65	0.193637	24.4382	0.00792351	0.267	-	-	-	-
	451	SLE	LEAP Cohort	SLE	F	42	513.83	149502	0.00343694	23.635	-	-	-	-
	452	SLE	LEAP Cohort	SLE	M	27	21.3001	1360.38	0.0156575	2.128	3	-	2.43484	0.917277
	453	SLE	LEAP Cohort	SLE	F	51	4.52623	0.138714	32.6299	0.733	2	-	0.380013	0.446598
	454	SLE	LEAP Cohort	SLE	F	26	0.440633	0.138714	3.17655	0.21	2	-	4.33905	0.624489
	455	SLE	LEAP Cohort	SLE	F	60	0.808228	0.138714	5.82656	0.562	2	-	0.372331	0.414755
	456	SLE	LEAP Cohort	SLE	F	54	34.0965	22.5752	1.51035	0.808	-	-	-	-
	457	SLE	LEAP Cohort	SLE	F	60	1.54179	0.138714	11.1149	1.505	2	-	0.345913	0.41901
	458	SLE	LEAP Cohort	SLE	F	37	372.781	4629.81	0.0805177	11.866	2	-	0.734532	0.733059
	459	SLE	LEAP Cohort	SLE	F	53	151.806	184.19	0.82418	18.921	-	-	-	-
	460	SLE	LEAP Cohort	SLE	F	23	0.374918	1.40239	0.267343	0.204	2	-	0.524835	0.637645
	461	SLE	LEAP Cohort	SLE	F	43	1.88595	213.532	0.0088322	0.304	-	-	-	-
	462	SLE	LEAP Cohort	SLE	M	57	0.261291	200000	1.30645e-06	0.468	3	-	0.53613	0.52147
	463	SLE	LEAP Cohort	SLE	F	29	30.9814	55.7458	0.555761	7.231	2	-	0.303005	0.457026
	464	SLE	LEAP Cohort	SLE	F	30	2210.51	2378.01	0.929564	20.486	-	-	-	-
	465	SLE	LEAP Cohort	SLE	F	54	0.00713696	5.91901	0.00120577	0.408	-	-	-	-
	466	SLE	LEAP Cohort	SLE	F	63	25.9215	798.062	0.0324806	0.523	2	-	0.686825	0.863459
	467	SLE	LEAP Cohort	SLE	F	66	0.58788	0.138714	4.23806	0.381	2	-	0.448319	0.587779
	468	SLE	LEAP Cohort	SLE	F	41	358.185	488.285	0.733557	16.955	-	-	-	-
	469	SLE	LEAP Cohort	SLE	F	64	15.6635	1.55959	10.0433	2.505	3	-	0.474183	0.439243
	470	SLE	LEAP Cohort	SLE	F	54	3.17819	117.754	0.0269902	1.227	2	-	0.519863	0.412123
	471	SLE	LEAP Cohort	SLE	F	29	1.47911	546.276	0.00270762	0.638	-	-	-	-
	472	SLE	LEAP Cohort	SLE	F	25	760.469	2860.02	0.265896	12.278	2	-	0.367876	0.293487
	473	SLE	LEAP Cohort	SLE	F	57	0.0940478	1767.47	5.32104e-05	0.45	2	-	0.476876	0.486076
	474	SLE	LEAP Cohort	SLE	F	70	2.42758	0.138714	17.5006	0.569	2	-	0.465292	0.407838
	475	SLE	LEAP Cohort	SLE	F	24	14.3253	19.5553	0.732555	2.329	2	-	0.495737	1.22776
	476	SLE	LEAP Cohort	SLE	F	48	1.67995	622.058	0.00270064	0.932	-	-	-	-
	477	SLE	LEAP Cohort	SLE	F	62	0.334127	0.138714	2.40874	0.383	-	-	-	-
	478	SLE	LEAP Cohort	SLE	F	46	67.1191	365.072	0.183852	11.97	2	-	0.482359	0.416729
	479	SLE	LEAP Cohort	SLE	F	29	148.277	4543.34	0.0326361	13.434	3	-	0.511278	0.46002
	480	SLE	LEAP Cohort	SLE	F	34	6.07348	200000	3.03674e-05	2.597	2	-	0.39628	0.405018
	481	SLE	LEAP Cohort	SLE	F	47	16.3563	149.67	0.109283	0.571	2	-	42.4913	34.5167
	482	SLE	LEAP Cohort	SLE	F	30	0.0299326	6.0606	0.00493888	4.264	-	-	-	-
	483	SLE	LEAP Cohort	SLE	F	55	0.200094	20215.4	9.89812e-06	0.472	2	-	0.388598	0.362384
	484	SLE	Rodero et al. (2017)	JSLE	F	15	4379.37	8725.11	0.501927	25.9	100	-	-	-
	485	SLE	Rodero et al. (2017)	JSLE	F	15	21.399	6	21.399	5.364	2	-	-	-
	486	SLE	Rodero et al. (2017)	JSLE	F	12	226.534	317.903	0.712587	11.3	-	-	-	-
	487	SLE	Rodero et al. (2017)	JSLE	M	15	9.3759	19.7282	0.475253	1.9	-	-	-	-
	488	SLE	Rodero et al. (2017)	JSLE	F	11	986.269	1863.51	0.529254	24	-	-	-	-
	489	SLE	Rodero et al. (2017)	JSLE	F	15	112.263	115.609	0.971058	11.4	-	-	-	-
	490	SLE	Rodero et al. (2017)	SLE	F	28	3336.4	2223.83	1.50029	-	37	-	-	-
	491	SLE	Rodero et al. (2017)	SLE	F	41	0.441454	5.44993	0.0810018	-	-	-	-	-
	492	SLE	Rodero et al. (2017)	SLE	F	61	186.756	437.6	0.426772	-	-	-	-	-
	493	SLE	Rodero et al. (2017)	SLE	F	53	60.0024	118.29	0.507247	-	-	-	-	-
	494	SLE	Rodero et al. (2017)	SLE	F	55	1026.77	2794.29	0.367452	-	-	-	-	-
	495	SLE	Rodero et al. (2017)	SLE	F	59	23.1881	34.2023	0.677969	-	-	-	-	-
	496	SLE	Rodero et al. (2017)	SLE	F	40	850.446	2294.5	0.370645	-	-	-	-	-
	497	SLE	Rodero et al. (2017)	SLE	F	47	0.840004	7.68729	0.109272	-	-	-	-	-
	498	SLE	Rodero et al. (2017)	SLE	F	75	9.43866	23.7407	0.397573	-	-	-	-	-
	499	SLE	Rodero et al. (2017)	SLE	F	20	80.788	237.21	0.340576	-	-	-	-	-
	500	SLE	Rodero et al. (2017)	SLE	F	67	2.37312	27.7932	0.0853848	-	-	-	-	-
	501	SLE	Rodero et al. (2017)	SLE	F	57	0.374973	0.12375	3.03009	-	-	-	-	-
	502	SLE	Rodero et al. (2017)	SLE	F	43	336.722	1695.82	0.198561	-	-	-	-	-
	503	SLE	Rodero et al. (2017)	SLE	F	67	0.559695	4.3976	0.127273	-	-	-	-	-
	504	SLE	Rodero et al. (2017)	SLE	F	51	737.687	1766.47	0.417605	-	-	-	-	-
	505	SLE	Rodero et al. (2017)	SLE	F	23	5.42843	14.5869	0.372144	-	-	-	-	-
	506	SLE	Rodero et al. (2017)	SLE	F	67	2.39276	5.68263	0.421065	-	-	-	-	-
	507	SLE	Rodero et al. (2017)	SLE	F	34	4.30932	7.19809	0.598675	-	-	-	-	-
	508	SLE	Rodero et al. (2017)	SLE	F	30	153.37	428.759	0.357708	-	-	-	-	-
	509	SLE	Rodero et al. (2017)	SLE	F	76	0.374973	2.37727	0.157733	-	-	-	-	-
	510	SLE	Rodero et al. (2017)	SLE	F	54	9.15504	9.13355	1.00235	-	-	-	-	-
	511	SLE	Rodero et al. (2017)	SLE	F	70	18.8636	18.9314	0.996422	-	-	-	-	-
	512	SLE	Rodero et al. (2017)	SLE	F	28	165.305	286.629	0.576722	28.6	-	-	-	-
	513	SLE	Rodero et al. (2017)	SLE	F	50	0.125062	1.17505	0.106431	0.47	-	-	-	-
	514	SLE	Rodero et al. (2017)	SLE	F	47	0.17932	1.81097	0.0990188	0.74	-	-	-	-
	515	SLE	Rodero et al. (2017)	SLE	F	63	1823.43	2731.36	0.667592	27.32	-	-	-	-
	516	SLE	Rodero et al. (2017)	SLE	F	67	50.9594	125.155	0.407172	16.05	-	-	-	-
	517	SLE	Rodero et al. (2017)	SLE	F	42	1204.64	2193.1	0.549288	22.84	-	-	-	-
	518	SLE	Rodero et al. (2017)	SLE	F	43	35.534	80.5384	0.441205	12.23	-	-	-	-
	519	SLE	Rodero et al. (2017)	SLE	F	40	0.374973	0.12375	3.03009	25.11	-	-	-	-
	520	SLE	Rodero et al. (2017)	SLE	F	40	93.5169	174.807	0.534971	-	-	-	-	-
	521	SLE	Rodero et al. (2017)	SLE	F	67	3.07269	6.79969	0.451886	1.92	-	-	-	-
	522	SLE	Rodero et al. (2017)	SLE	M	60	209.506	414.983	0.504855	16.7	-	-	-	-
	523	SLE	Rodero et al. (2017)	SLE	F	38	580.452	873.416	0.664577	24.05	-	-	-	-
	524	SLE	Rodero et al. (2017)	SLE	F	41	0.127836	1.27123	0.100561	1.11	-	-	-	-
	525	SLE	Rodero et al. (2017)	SLE	M	32	1.58925	2477.95	0.000641355	0.31	-	-	-	-
	526	SLE	Rodero et al. (2017)	SLE	F	41	0.107669	0.12375	0.870056	0.75	-	-	-	-
	527	SLE	Rodero et al. (2017)	SLE	F	48	0.179925	1.09774	0.163906	0.18	-	-	-	-
	528	SLE	Rodero et al. (2017)	SLE	F	50	56.7644	86.0047	0.660015	12.39	-	-	-	-
	529	SLE	Rodero et al. (2017)	SLE	F	nd	0.107669	6.19564	0.0173782	-	-	-	-	-
	530	SLE	Rodero et al. (2017)	SLE	F	45	9.27553	3.9	9.27553	6.64	-	-	-	-
	531	SLE	Rodero et al. (2017)	SLE	F	66	15.7339	34.9451	0.450245	6.81	-	-	-	-
	532	SLE	Rodero et al. (2017)	SLE	F	24	0.769002	7.12137	0.107985	0.21	-	-	-	-
	533	SLE	Rodero et al. (2017)	SLE	F	54	0.42876	3.57492	0.119935	0.17	-	-	-	-
	534	SLE	Rodero et al. (2017)	SLE	F	52	83.7292	3.9	83.7292	0.27	-	-	-	-
	535	SLE	Rodero et al. (2017)	SLE	F	30	7.68992	17.6943	0.434598	-	-	-	-	-
	536	SLE	Rodero et al. (2017)	SLE	F	57	118.712	262.142	0.452853	17.9	-	-	-	-
	537	SLE	Rodero et al. (2017)	SLE	F	22	694.194	2248.47	0.308741	19.23	-	-	-	-
	538	SLE	Rodero et al. (2017)	SLE	F	40	0.128098	5.97617	0.0214349	0.26	-	-	-	-
	539	SLE	Rodero et al. (2017)	SLE	M	44	11.2936	20.8279	0.542234	5.01	-	-	-	-
	540	SLE	Menon et al. (date)	SLE	F	66	8018.76	2299.56	3.48708	-	-	55.3819	-	-
	541	SLE	Menon et al. (date)	SLE	F	63	47.1897	33.684	1.40095	-	-	69.0619	-	-
	542	SLE	Menon et al. (date)	SLE	F	56	0.03021	22666.5	1.33281e-06	-	-	154.508	-	-
	543	SLE	Menon et al. (date)	SLE	F	58	40765.9	57151.9	0.713291	-	-	Negative	-	-
	544	SLE	Menon et al. (date)	SLE	F	74	0.054186	17301.2	3.13191e-06	-	-	142.996	-	-
	545	SLE	Menon et al. (date)	SLE	F	72	0.101895	14.0422	0.00725634	-	-	Negative	-	-
	546	SLE	Menon et al. (date)	SLE	F	68	22.6786	15.8025	1.43513	-	-	Negative	-	-
	547	SLE	Menon et al. (date)	SLE	F	55	58.1177	73.1477	0.794525	-	-	Negative	-	-
	548	SLE	Menon et al. (date)	SLE	F	55	0.80666	1.06451	0.757773	-	-	Negative	-	-
	549	SLE	Menon et al. (date)	SLE	F	66	191.289	272.132	0.702927	-	-	Negative	-	-
	550	SLE	Menon et al. (date)	SLE	F	79	761.896	2480.17	0.307195	-	-	85.8271	-	-
	551	SLE	Menon et al. (date)	SLE	F	87	0.0557517	60.3225	0.000924227	-	-	148.573	-	-
	552	SLE	Menon et al. (date)	SLE	F	63	533.974	5065.87	0.105406	-	-	Negative	-	-
	553	SLE	Menon et al. (date)	SLE	F	70	22.9444	32.7819	0.69991	-	-	Negative	-	-
	554	SLE	Menon et al. (date)	SLE	F	74	169.489	409.155	0.414241	-	-	2.42957	-	-
	555	SLE	Menon et al. (date)	SLE	F	57	33.6125	2508.84	0.0133976	-	-	82.8805	-	-
	556	SLE	Menon et al. (date)	SLE	F	60	0.101895	130955	7.7809e-07	-	-	Negative	-	-
	557	SLE	Menon et al. (date)	SLE	F	79	105.2	89.6099	1.17397	-	-	15.1628	-	-
	558	SLE	Menon et al. (date)	SLE	F	82	1.58573	1.06451	1.48963	-	-	Negative	-	-
	559	SLE	Menon et al. (date)	SLE	F	63	12.0392	0.71644	16.8042	-	-	32.059	-	-
	560	SLE	Menon et al. (date)	SLE	F	60	1358.2	0.71644	1895.76	-	-	106.824	-	-
	561	SLE	Menon et al. (date)	SLE	F	74	0.920876	17.7913	0.0517599	-	-	3.63415	-	-
	562	SLE	Menon et al. (date)	SLE	F	55	4333.4	5066	0.855389	-	-	2.35108	-	-
	563	SLE	Menon et al. (date)	SLE	F	61	222.636	8095.34	0.0275018	-	-	Negative	-	-
	564	SLE	Menon et al. (date)	SLE	F	57	0.928849	194.777	0.00476878	-	-	3.71947	-	-
	565	SLE	Menon et al. (date)	SLE	F	48	221.311	26.5143	8.34685	-	-	Negative	-	-
	566	SLE	Menon et al. (date)	SLE	F	46	51.8447	18.1186	2.8614	-	-	4.7851	-	-
	567	SLE	Menon et al. (date)	SLE	F	49	19.9891	0.71644	27.9006	-	-	3.93585	-	-
	568	SLE	Menon et al. (date)	SLE	F	53	1.38996	1.06451	1.30573	-	-	Negative	-	-
	569	SLE	Menon et al. (date)	SLE	F	52	112.19	33956.8	0.00330391	-	-	40.4832	-	-
	570	SLE	Menon et al. (date)	SLE	M	40	820.588	52910.8	0.0155089	-	-	86.8784	-	-
	571	SLE	Menon et al. (date)	SLE	F	55	128.62	45.5868	2.82142	-	-	Negative	-	-
	572	SLE	Menon et al. (date)	SLE	F	53	83.8767	103.91	0.807207	-	-	Negative	-	-
	573	SLE	Menon et al. (date)	SLE	F	61	165.258	156.565	1.05552	-	-	1.8784	-	-
	574	SLE	Menon et al. (date)	SLE	F	83	90.4422	17.384	5.20261	-	-	8.79828	-	-
	575	SLE	Menon et al. (date)	SLE	F	71	0.03021	0.71644	0.0421669	-	-	117.587	-	-
	576	SLE	Menon et al. (date)	SLE	F	42	89.434	62.4736	1.43155	-	-	Negative	-	-
	577	SLE	Menon et al. (date)	SLE	F	63	513.842	904.631	0.568013	-	-	Negative	-	-
	578	SLE	Menon et al. (date)	SLE	F	79	0.00767716	18622.2	4.12258e-07	-	-	31.1844	-	-
	579	SLE	Menon et al. (date)	SLE	F	62	1.66017	7.77361	0.213564	-	-	6.6562	-	-
	580	SLE	Menon et al. (date)	SLE	F	42	468.196	1002.06	0.467232	-	-	Negative	-	-
	581	SLE	Menon et al. (date)	SLE	F	52	17.9356	0.71644	25.0344	-	-	107.155	-	-
	582	SLE	Menon et al. (date)	SLE	F	52	998.42	119.988	8.32101	-	-	44.4761	-	-
	583	SLE	Menon et al. (date)	SLE	M	44	0.03021	6280.47	4.81015e-06	-	-	141.915	-	-
	584	SLE	Menon et al. (date)	SLE	F	61	10.5825	3.49675	3.02639	-	-	Negative	-	-
	585	SLE	Menon et al. (date)	SLE	F	39	90.1541	969.721	0.0929691	-	-	Negative	-	-
	586	SLE	Menon et al. (date)	SLE	M	66	2753.12	4760.15	0.578368	-	-	4.89743	-	-
	587	SLE	Menon et al. (date)	SLE	F	54	1.64177	22862.1	7.18118e-05	-	-	5.29306	-	-
	588	SLE	Menon et al. (date)	SLE	M	56	0.685506	4401.08	0.000155759	-	-	3.08952	-	-
	589	SLE	Menon et al. (date)	SLE	F	77	170.334	135.401	1.25799	-	-	9.26052	-	-
	590	SLE	Menon et al. (date)	SLE	F	57	1668.98	1860.94	0.896851	-	-	2.35088	-	-
	591	SLE	Menon et al. (date)	SLE	F	36	6.85469	11.5779	0.592049	-	-	Negative	-	-
	592	SLE	Menon et al. (date)	SLE	F	55	287.804	34535.1	0.00833366	-	-	2.9659	-	-
	593	SLE	Menon et al. (date)	SLE	F	41	1223.46	2518.07	0.48587	-	-	4.80532	-	-
	594	SLE	Menon et al. (date)	SLE	F	35	10.0308	1972.9	0.0050843	-	-	Negative	-	-
	595	SLE	Menon et al. (date)	SLE	M	82	305.558	238.841	1.27934	-	-	2.10063	-	-
	596	SLE	Menon et al. (date)	SLE	F	76	0.905669	1.6523	0.548126	-	-	Negative	-	-
	597	SLE	Menon et al. (date)	SLE	F	48	0.718184	1.98643	0.361545	-	-	13.0674	-	-
	598	SLE	Menon et al. (date)	SLE	F	48	3456.34	3739.98	0.924158	-	-	Negative	-	-
	599	SLE	Menon et al. (date)	SLE	F	36	24.994	683.761	0.0365537	-	-	Negative	-	-
	600	SLE	Menon et al. (date)	SLE	F	53	126.016	314.029	0.401288	-	-	Negative	-	-
	601	SLE	Menon et al. (date)	SLE	F	57	61.4298	22.653	2.71177	-	-	35.5285	-	-
	602	SLE	Menon et al. (date)	SLE	F	37	19.0218	1.06451	17.869	-	-	Negative	-	-
	603	SLE	Menon et al. (date)	SLE	F	64	3322.86	146.602	22.6658	-	-	92.9791	-	-
	604	SLE	Menon et al. (date)	SLE	F	59	280.444	282.282	0.993487	-	-	Negative	-	-
	605	SLE	Menon et al. (date)	SLE	M	52	2.54012	3810.75	0.000666567	-	-	3.33505	-	-
	606	SLE	Menon et al. (date)	SLE	F	32	1108.53	8749.07	0.126703	-	-	11.4672	-	-
	607	SLE	Menon et al. (date)	SLE	F	40	14428.5	23717.2	0.608358	-	-	19.7871	-	-
	608	SLE	Menon et al. (date)	SLE	F	41	4.98191	8.73636	0.570249	-	-	12.821	-	-
	609	SLE	Menon et al. (date)	SLE	F	59	14.599	10.3118	1.41575	-	-	Negative	-	-
	610	SLE	Menon et al. (date)	SLE	F	52	15.6236	1.06451	14.6768	-	-	Negative	-	-
	611	SLE	Menon et al. (date)	SLE	M	74	1.43926	0.71644	2.00891	-	-	0.83776	-	-
	612	SLE	Menon et al. (date)	SLE	F	50	329.564	591.611	0.557062	-	-	Negative	-	-
	613	SLE	Menon et al. (date)	SLE	F	33	338.835	1.37811	245.868	-	-	17.2634	-	-
	614	SLE	Menon et al. (date)	SLE	F	35	2884.51	24214.6	0.119123	-	-	Negative	-	-
	615	SLE	Menon et al. (date)	SLE	M	32	327.343	341.094	0.959685	-	-	Negative	-	-
	616	SLE	Menon et al. (date)	SLE	F	38	0.03021	0.71644	0.0421669	-	-	99.7229	-	-
	617	SLE	Menon et al. (date)	SLE	F	54	1634.58	455.462	3.58883	-	-	Negative	-	-
	618	SLE	Menon et al. (date)	SLE	F	65	32.4456	247.287	0.131207	-	-	3.43836	-	-
	619	SLE	Menon et al. (date)	SLE	F	63	184.635	21.8092	8.46592	-	-	50.9263	-	-
	620	SLE	Menon et al. (date)	SLE	F	39	404.087	230.541	1.75278	-	-	Negative	-	-
	621	SLE	Menon et al. (date)	SLE	F	39	671.858	749.682	0.896191	-	-	Negative	-	-
	622	SLE	Menon et al. (date)	SLE	F	36	4425	9494.52	0.466058	-	-	Negative	-	-
	623	SLE	Menon et al. (date)	SLE	F	34	65.9264	2410.96	0.0273445	-	-	22.6015	-	-
	624	SLE	Menon et al. (date)	SLE	F	49	143.682	31.9126	4.50235	-	-	0.526511	-	-
	625	SLE	Menon et al. (date)	SLE	F	72	0.03021	0.71644	0.0421669	-	-	196.432	-	-
	626	SLE	Menon et al. (date)	SLE	F	36	23.671	427.735	0.0553404	-	-	Negative	-	-
	627	SLE	Menon et al. (date)	SLE	F	41	260.318	404.22	0.644001	-	-	Negative	-	-
	628	SLE	Menon et al. (date)	SLE	F	46	666.956	1163.06	0.57345	-	-	10.6609	-	-
	629	SLE	Menon et al. (date)	SLE	F	50	277.957	549.099	0.506206	-	-	Negative	-	-
	630	SLE	Menon et al. (date)	SLE	F	39	446.552	1271.37	0.351237	-	-	Negative	-	-
	631	SLE	Menon et al. (date)	SLE	F	48	1012.9	515.93	1.96325	-	-	32.6884	-	-
	632	SLE	Menon et al. (date)	SLE	M	31	1432.82	4685.17	0.30582	-	-	Negative	-	-
	633	SLE	Menon et al. (date)	SLE	M	36	838.497	8132.83	0.1031	-	-	12.5735	-	-
	634	SLE	Menon et al. (date)	SLE	F	32	46.0959	0.71644	64.3402	-	-	118.269	-	-
	635	SLE	Menon et al. (date)	SLE	F	37	764.112	2087.58	0.366027	-	-	5.27292	-	-
	636	SLE	Menon et al. (date)	SLE	F	34	1226.74	3.98094	308.154	-	-	70.1999	-	-
	637	SLE	Menon et al. (date)	SLE	F	42	940.931	1324.88	0.710204	-	-	Negative	-	-
	638	SLE	Menon et al. (date)	SLE	F	42	578.187	565.928	1.02166	-	-	Negative	-	-
	639	SLE	Menon et al. (date)	SLE	M	35	207.71	1876.04	0.110717	-	-	Negative	-	-
	640	SLE	Menon et al. (date)	SLE	F	66	1754.99	3108.67	0.564546	-	-	Negative	-	-
	641	SLE	Menon et al. (date)	SLE	F	66	3043.12	4571.19	0.665719	-	-	Negative	-	-
	642	SLE	Menon et al. (date)	SLE	F	40	2.50034	1.06451	2.34881	-	-	Negative	-	-
	643	SLE	Menon et al. (date)	SLE	F	46	161.353	145.958	1.10547	-	-	92.9182	-	-
	644	SLE	Menon et al. (date)	SLE	F	42	6599.49	7715.46	0.85536	-	-	5.48495	-	-
	645	SLE	Menon et al. (date)	SLE	F	45	404.141	36322.3	0.0111265	-	-	Negative	-	-
	646	SLE	Menon et al. (date)	SLE	F	27	614.903	832.31	0.738791	-	-	Negative	-	-
	647	SLE	Menon et al. (date)	SLE	F	54	499.419	35891.3	0.0139147	-	-	Negative	-	-
	648	SLE	Menon et al. (date)	SLE	F	54	1304.7	-	-	-	-	Negative	-	-
	649	SLE	Menon et al. (date)	SLE	F	30	700.939	1955.25	0.358491	-	-	Negative	-	-
	650	SLE	Menon et al. (date)	SLE	F	35	152.175	91.0459	1.67141	-	-	17.6483	-	-
	651	cHCV	C10-08	cHCV	M	66	134.462	44.6541	3.01119	-	-	-	-	-
	652	cHCV	C10-08	cHCV	F	67	24.5612	241.662	0.101634	-	-	-	-	-
	653	cHCV	C10-08	cHCV	M	48	19.1512	415.582	0.0460828	-	-	-	-	-
	654	cHCV	C10-08	cHCV	M	67	27.1222	1467.93	0.0184764	-	-	-	-	-
	655	cHCV	C10-08	cHCV	M	45	5.96052	1	5.96052	-	-	-	-	-
	656	cHCV	C10-08	cHCV	F	53	1.6021	1	1.6021	-	-	-	-	-
	657	cHCV	C10-08	cHCV	M	55	2.9016	1	2.9016	-	-	-	-	-
	658	cHCV	C10-08	cHCV	M	59	2.49719	1	2.49719	-	-	-	-	-
	659	cHCV	C10-08	cHCV	M	55	36.7626	30.6197	1.20062	-	-	-	-	-
	660	cHCV	C10-08	cHCV	F	57	6.37183	1	6.37183	-	-	-	-	-
	661	cHCV	C10-08	cHCV	M	48	33.8498	1	33.8498	-	-	-	-	-
	662	cHCV	C10-08	cHCV	F	55	11.0642	51.6916	0.214042	-	-	-	-	-
	663	cHCV	C10-08	cHCV	M	54	7.27987	672.831	0.0108198	-	-	-	-	-
	664	cHCV	C10-08	cHCV	M	52	2.81815	13.2439	0.212789	-	-	-	-	-
	665	cHCV	C10-08	cHCV	M	75	260.466	475.274	0.548032	-	-	-	-	-
	666	cHCV	C10-08	cHCV	M	46	4.55906	639.631	0.00712764	-	-	-	-	-
	667	cHCV	C10-08	cHCV	M	68	4.18616	1	4.18616	-	-	-	-	-
	668	cHCV	C10-08	cHCV	F	57	23.0886	1	23.0886	-	-	-	-	-
	669	cHCV	C10-08	cHCV	F	52	4.1804	1	4.1804	-	-	-	-	-
	670	cHCV	C10-08	cHCV	M	65	4.46289	1	4.46289	-	-	-	-	-
	671	cHCV	C10-08	cHCV	F	44	13.0904	1	13.0904	-	-	-	-	-
	672	cHCV	C10-08	cHCV	M	56	4.22882	1	4.22882	-	-	-	-	-
	673	cHCV	C10-08	cHCV	F	64	17.5797	1	17.5797	-	-	-	-	-
	674	cHCV	C10-08	cHCV	M	77	22.1994	1	22.1994	-	-	-	-	-
	675	cHCV	C10-08	cHCV	F	70	2.20485	40.0703	0.0550245	-	-	-	-	-
	676	cHCV	C10-08	cHCV	F	60	2.9435	1	2.9435	-	-	-	-	-
	677	cHCV	C10-08	cHCV	M	36	4.57704	1	4.57704	-	-	-	-	-
	678	cHCV	C10-08	cHCV	F	38	2.55375	1	2.55375	-	-	-	-	-
	679	cHCV	C10-08	cHCV	M	59	1.83177	1	1.83177	-	-	-	-	-
	680	cHCV	C10-08	cHCV	F	58	55.3901	1	55.3901	-	-	-	-	-
	681	cHCV	C10-08	cHCV	M	60	4.30099	1	4.30099	-	-	-	-	-
	682	cHCV	C10-08	cHCV	F	72	11.9718	1	11.9718	-	-	-	-	-
	683	cHCV	C10-08	cHCV	M	66	11.7628	1	11.7628	-	-	-	-	-
	684	cHCV	C10-08	cHCV	F	48	9.31613	72.5396	0.128428	-	-	-	-	-
	685	cHCV	C10-08	cHCV	M	54	7.45547	2297.58	0.00324492	-	-	-	-	-
	686	cHCV	C10-08	cHCV	F	73	6.46381	1	6.46381	-	-	-	-	-
	687	cHCV	C10-08	cHCV	M	42	4.99244	1361.86	0.00366591	-	-	-	-	-
	688	cHCV	C10-08	cHCV	F	70	7.42943	1	7.42943	-	-	-	-	-
	689	cHCV	C10-08	cHCV	F	57	8.55078	1	8.55078	-	-	-	-	-
	690	cHCV	C10-08	cHCV	M	46	2.64742	1	2.64742	-	-	-	-	-
	691	cHCV	C10-08	cHCV	F	48	116.723	40.9621	2.84954	-	-	-	-	-
	692	cHCV	C10-08	cHCV	F	63	1.54122	1	1.54122	-	-	-	-	-
	693	cHCV	C10-08	cHCV	F	59	2.83584	152.71	0.0185701	-	-	-	-	-
	694	cHCV	C10-08	cHCV	F	53	1.89173	1	1.89173	-	-	-	-	-
	695	cHCV	C10-08	cHCV	M	55	2.47922	11.4216	0.217064	-	-	-	-	-
	696	cHCV	C10-08	cHCV	M	60	16.4284	1338.17	0.0122767	-	-	-	-	-
	697	cHCV	C10-08	cHCV	M	47	0.205766	482.041	0.000426864	-	-	-	-	-
	698	cHCV	C10-08	cHCV	F	75	5.73551	69.2609	0.0828102	-	-	-	-	-
	699	cHCV	C10-08	cHCV	F	66	11.8176	8.85475	1.33461	-	-	-	-	-
	700	cHCV	C10-08	cHCV	F	51	2.22508	1	2.22508	-	-	-	-	-
	701	cHCV	C10-08	cHCV	F	60	99.1565	22.896	4.33073	-	-	-	-	-
	702	cHCV	C10-08	cHCV	F	69	1.73475	1	1.73475	-	-	-	-	-
	703	cHCV	C10-08	cHCV	M	58	4.18204	1	4.18204	-	-	-	-	-
	704	cHCV	C10-08	cHCV	F	65	5.23888	1	5.23888	-	-	-	-	-
	705	cHCV	C10-08	cHCV	F	62	12.4577	1	12.4577	-	-	-	-	-
	706	cHCV	C10-08	cHCV	M	63	1.12074	10.7538	0.104218	-	-	-	-	-
	707	cHCV	C10-08	cHCV	M	58	8.15934	1	8.15934	-	-	-	-	-
	708	cHCV	C10-08	cHCV	M	44	15.0345	1	15.0345	-	-	-	-	-
	709	cHCV	C10-08	cHCV	M	46	14.4374	1	14.4374	-	-	-	-	-
	710	cHCV	C10-08	cHCV	M	58	1.64182	90.7761	0.0180865	-	-	-	-	-
	711	cHCV	C10-08	cHCV	F	41	31.2366	4.89099	6.38655	-	-	-	-	-
	712	cHCV	C10-08	cHCV	M	78	2.51976	49.4688	0.0509362	-	-	-	-	-
	713	cHCV	C10-08	cHCV	F	70	9.62119	1	9.62119	-	-	-	-	-
	714	cHCV	C10-08	cHCV	M	45	5.41324	1	5.41324	-	-	-	-	-
	715	cHCV	C10-08	cHCV	F	56	1.76873	1	1.76873	-	-	-	-	-
	716	cHCV	C10-08	cHCV	F	65	9.8294	1	9.8294	-	-	-	-	-
	717	cHCV	C10-08	cHCV	na	65	0.528291	1	0.528291	-	-	-	-	-
	718	cHCV	C10-08	cHCV	M	58	47.931	131.649	0.364082	-	-	-	-	-
	719	cHCV	C10-08	cHCV	M	44	47.8057	299.626	0.159551	-	-	-	-	-
	720	cHCV	C10-08	cHCV	F	70	5.48485	1	5.48485	-	-	-	-	-
	721	cHCV	C10-08	cHCV	M	67	2.47261	1024.3	0.00241394	-	-	-	-	-
	722	cHCV	C10-08	cHCV	F	50	2.45532	1	2.45532	-	-	-	-	-
	723	cHCV	C10-08	cHCV	M	38	8.46136	1	8.46136	-	-	-	-	-
	724	cHCV	C10-08	cHCV	M	51	3.55396	1238.05	0.00287062	-	-	-	-	-
	725	cHCV	C10-08	cHCV	F	61	2.5232	1	2.5232	-	-	-	-	-
	726	cHCV	C10-08	cHCV	M	52	2.89479	1	2.89479	-	-	-	-	-
	727	cHCV	C10-08	cHCV	F	75	53.1264	1	53.1264	-	-	-	-	-
	728	cHCV	C10-08	cHCV	F	35	242.297	20.6364	11.7412	-	-	-	-	-
	729	cHCV	C10-08	cHCV	M	57	13.9742	1	13.9742	-	-	-	-	-
	730	cHCV	C10-08	cHCV	M	46	5.32172	3.82491	1.39133	-	-	-	-	-
	731	cHCV	C10-08	cHCV	F	49	26.1037	18.1267	1.44007	-	-	-	-	-
	732	cHCV	C10-08	cHCV	M	52	2.40273	1	2.40273	-	-	-	-	-
	733	cHCV	C10-08	cHCV	M	59	4.43452	1	4.43452	-	-	-	-	-
	734	cHCV	C10-08	cHCV	M	56	108.16	1	108.16	-	-	-	-	-
	735	cHCV	C10-08	cHCV	F	74	4.3436	1	4.3436	-	-	-	-	-
	736	cHCV	C10-08	cHCV	F	65	530.692	214.21	2.47744	-	-	-	-	-
	737	cHCV	C10-08	cHCV	M	70	47.633	26.6989	1.78408	-	-	-	-	-
	738	cHCV	C10-08	cHCV	F	63	38.7426	100.316	0.386207	-	-	-	-	-
	739	Dengue	Upasani et al. (2020)	Dengue shock syndrome	M	9.33	626.716	959.528	0.65315	-	-	-	-	-
	740	Dengue	Upasani et al. (2020)	Dengue shock syndrome	M	6.66	866.865	2277.85	0.380563	-	-	-	-	-
	741	Dengue	Upasani et al. (2020)	Dengue fever	M	14.033	5936.04	12973.6	0.457547	-	-	-	-	-
	742	Dengue	Upasani et al. (2020)	Dengue fever	F	16.25	3808.92	10184.7	0.373986	-	-	-	-	-
	743	Dengue	Upasani et al. (2020)	Dengue fever	F	5.025	4638.47	5569.23	0.832874	-	-	-	-	-
	744	Dengue	Upasani et al. (2020)	Dengue haemorrhagic fever	M	11	636.814	1064.04	0.598488	-	-	-	-	-
	745	Dengue	Upasani et al. (2020)	Dengue fever	M	11.41	2374.11	3798.12	0.625076	-	-	-	-	-
	746	Dengue	Upasani et al. (2020)	Dengue fever	M	12.5	2071	3020.13	0.685731	-	-	-	-	-
	747	Dengue	Upasani et al. (2020)	Dengue fever	F	6.66	3822.05	4514.52	0.846612	-	-	-	-	-
	748	Dengue	Upasani et al. (2020)	Dengue haemorrhagic fever	F	16.41	1820.75	2912.89	0.625067	-	-	-	-	-
	749	Dengue	Upasani et al. (2020)	Dengue haemorrhagic fever	M	6.5	1063.2	1913.48	0.555637	-	-	-	-	-
	750	Dengue	Upasani et al. (2020)	Dengue fever	F	7.5	1152.7	2060.84	0.559333	-	-	-	-	-
	751	Dengue	Upasani et al. (2020)	Dengue fever	M	5.75	1344.06	4012.15	0.334998	-	-	-	-	-
	752	Dengue	Upasani et al. (2020)	Dengue fever	F	13.5	1353.56	2538.48	0.533217	-	-	-	-	-
	753	Dengue	Upasani et al. (2020)	Dengue haemorrhagic fever	F	12.25	2463.47	3287.24	0.749404	-	-	-	-	-
	754	Dengue	Upasani et al. (2020)	Dengue fever	F	8.66	727.888	1180.89	0.61639	-	-	-	-	-
	755	Dengue	Upasani et al. (2020)	Dengue fever	M	11.75	78.3754	103.093	0.760237	-	-	-	-	-
	756	Dengue	Upasani et al. (2020)	Dengue fever	F	9.25	3280.1	5235.16	0.626552	-	-	-	-	-
	757	Dengue	Upasani et al. (2020)	Dengue fever	M	9.66	17191.4	25107.9	0.684702	-	-	-	-	-
	758	Dengue	Upasani et al. (2020)	Dengue shock syndrome	M	1	4060.66	28586.1	0.14205	-	-	-	-	-
	759	Dengue	Upasani et al. (2020)	Dengue fever	F	9	1862.29	2674.16	0.696401	-	-	-	-	-
	760	Dengue	Upasani et al. (2020)	Dengue fever	F	13	41964.7	66745.1	0.628731	-	-	-	-	-
	761	Dengue	Upasani et al. (2020)	Dengue fever	M	12.33	2110.27	2825.62	0.746833	-	-	-	-	-
	762	Dengue	Upasani et al. (2020)	Dengue fever	F	14.16	35561.9	56790.7	0.626192	-	-	-	-	-
	763	Dengue	Upasani et al. (2020)	Dengue haemorrhagic fever	F	7	840.479	1430.88	0.587386	-	-	-	-	-
	764	Dengue	Upasani et al. (2020)	Dengue fever	M	12	3123.87	6977.89	0.447681	-	-	-	-	-
	765	Dengue	Upasani et al. (2020)	Dengue fever	M	14	667.495	1682.09	0.396823	-	-	-	-	-
	766	Dengue	Upasani et al. (2020)	Dengue fever	F	10.41	1960.45	3505.4	0.559265	-	-	-	-	-
	767	Dengue	Upasani et al. (2020)	Dengue fever	M	0.83	3571.39	5149.27	0.693571	-	-	-	-	-
	768	Dengue	Upasani et al. (2020)	Dengue fever	F	6.41	2205.74	3456.56	0.638132	-	-	-	-	-
	769	Dengue	Upasani et al. (2020)	Dengue fever	M	0.41	3452.53	6022.38	0.573283	-	-	-	-	-
	770	Dengue	Upasani et al. (2020)	Dengue haemorrhagic fever	F	0.58	35263.8	51888.8	0.679604	-	-	-	-	-
	771	Dengue	Upasani et al. (2020)	Dengue fever	F	6	1721.15	3933.71	0.437538	-	-	-	-	-
	772	Dengue	Upasani et al. (2020)	Dengue fever	F	4	9846.64	10759.4	0.91517	-	-	-	-	-
	773	Dengue	Upasani et al. (2020)	Dengue fever	M	7	56878.4	93976.8	0.605238	-	-	-	-	-
	774	Dengue	Upasani et al. (2020)	Dengue fever	F	13	11308.6	16422.4	0.68861	-	-	-	-	-
	775	Dengue	Upasani et al. (2020)	Dengue fever	M	9.16	43229.8	89350.1	0.483825	-	-	-	-	-
	776	Dengue	Upasani et al. (2020)	Dengue fever	F	9	772.215	992.763	0.777844	-	-	-	-	-
	777	Dengue	Upasani et al. (2020)	Dengue haemorrhagic fever	M	0.75	46040	80848.6	0.569459	-	-	-	-	-
	778	Dengue	Upasani et al. (2020)	Dengue fever	M	0.66	9073.26	11356.5	0.798947	-	-	-	-	-
	779	Dengue	Upasani et al. (2020)	Dengue fever	F	0.66	487.184	838.238	0.5812	-	-	-	-	-
	780	Dengue	Upasani et al. (2020)	Dengue fever	M	10.58	11163.4	12681	0.880327	-	-	-	-	-
	781	Dengue	Upasani et al. (2020)	Dengue fever	F	0.75	14461.7	24239.9	0.596605	-	-	-	-	-
	782	Dengue	Upasani et al. (2020)	Dengue fever	M	10	1164.54	4316.63	0.269779	-	-	-	-	-
	783	Dengue	Upasani et al. (2020)	Dengue fever	M	4	1552.83	3653.65	0.425007	-	-	-	-	-
	784	Dengue	Upasani et al. (2020)	Dengue fever	F	14	17081.1	27611	0.618634	-	-	-	-	-
	785	Dengue	Upasani et al. (2020)	Dengue fever	F	11.5	1194.46	2521.39	0.473731	-	-	-	-	-
	786	Dengue	Upasani et al. (2020)	Dengue fever	M	10	6949.09	15864.9	0.438016	-	-	-	-	-
	787	Dengue	Upasani et al. (2020)	Dengue fever	F	4.75	4366.82	11034	0.395762	-	-	-	-	-
	788	Dengue	Upasani et al. (2020)	Dengue fever	M	10.66	57197.4	86954.8	0.657783	-	-	-	-	-
	789	Dengue	Upasani et al. (2020)	Dengue fever	M	12.33	48529.2	131209	0.369862	-	-	-	-	-
	790	Dengue	Upasani et al. (2020)	Dengue fever	M	10	65275.9	57648.4	1.13231	-	-	-	-	-
	791	Dengue	Upasani et al. (2020)	Dengue fever	F	10.83	2970.97	5035.41	0.590017	-	-	-	-	-
	792	Dengue	Upasani et al. (2020)	Dengue fever	F	15.75	12409.1	23400.2	0.5303	-	-	-	-	-
	793	Dengue	Upasani et al. (2020)	Dengue fever	M	15	6512.3	6174.4	1.05473	-	-	-	-	-
	794	Dengue	Upasani et al. (2020)	Dengue fever	M	10	6123.12	18610.4	0.329016	-	-	-	-	-
	795	CNS infection	Rodero et al. (2017)	CNS infection	na	na	95577.4	88796.4	1.07637	-	na	-	-	-
	796	CNS infection	Rodero et al. (2017)	CNS infection	na	na	11348.9	10162.8	1.11671	-	na	-	-	-
	797	CNS infection	Rodero et al. (2017)	CNS infection	na	na	12406.8	10297.8	1.20479	-	na	-	-	-
	798	CNS infection	Rodero et al. (2017)	Enteroviral meningitis	F	<1	9507.7	12140.9	0.783116	-	25	-	-	-
	799	CNS infection	Rodero et al. (2017)	Enteroviral meningitis	M	<1	3786.41	2410.05	1.57109	-	18	-	-	-
	800	CNS infection	Rodero et al. (2017)	Enteroviral meningitis	F	<1	11173.4	9663.47	1.15625	-	38	-	-	-
	801	CNS infection	Rodero et al. (2017)	Enteroviral meningitis	M	<1	6432.15	9764.51	0.658728	-	38	-	-	-
	802	CNS infection	Rodero et al. (2017)	Herpes simplex encephalitis	F	36	19033	20960.8	0.90803	-	75	-	-	-
	803	CNS infection	Rodero et al. (2017)	Herpes simplex encephalitis	F	46	2737.56	4719.63	0.580037	-	9	-	-	-
	804	CNS infection	Rodero et al. (2017)	Herpes zoster encephalitis	M	76	2437.43	2961.74	0.822974	-	6	-	-	-
	805	CNS infection	Rodero et al. (2017)	Herpes zoster encephalitis	F	90	1000.94	1218	0.821788	-	3	-	-	-
	806	CNS infection	Rodero et al. (2017)	Herpes zoster meningitis	F	26	2870.72	4226.55	0.679211	-	18	-	-	-
	807	CNS infection	Rodero et al. (2017)	Post-infectious encephalitis	M	<1	8581.6	3189.21	2.69082	-	9	-	-	-
	808	CNS infection	Rodero et al. (2017)	Post-infectious encephalitis	M	2	1711.09	3049.13	0.561175	-	6	-	-	-
	809	CNS infection	Rodero et al. (2017)	Post-infectious encephalitis	M	<1	4174.16	2558.32	1.6316	-	6	-	-	-
	810	CNS infection	Rodero et al. (2017)	Post-infectious encephalomyelitis	M	14	11801.4	3413.02	3.45775	-	12	-	-	-
	811	CNS infection	Rodero et al. (2017)	Viral meningitis	M	5	5666.83	15180.4	0.3733	-	18	-	-	-
	812	CNS infection	Rodero et al. (2017)	Viral meningoencephalitis	M	<1	22201.6	2723.07	8.15314	-	>200	-	-	-
